# Supplementary material for: Data on roasted coffee with specific defects analyzed by infrared-photoacoustic spectroscopy and chemometrics
Source: Data Brief. 2018 Aug 9;20:242–9. doi: 10.1016/j.dib.2018.08.013 (PMC6104563; doi:10.1016/j.dib.2018.08.013)
Supplement: Supplementary file 1 — Supplementary material [file mmc1.xls]

## Sheet: Wavenumber x PAS absortion
WaveN./cm-1	20A_1	20A_2	20A_3	20A_4	20A_5	20A_6	20A_7	20A_8	20A_9	20A_10	20A_11	20A_12	20A_13	20A_14	20A_15	20A_16	20A_17	20A_18	20A_19	20A_20	20A_21	20A_22	20A_23	20A_24	20A_25	40A_1	40A_2	40A_3	40A_4	40A_5	40A_6	40A_7	40A_8	40A_9	40A_10	40A_11	40A_12	40A_13	40A_14	40A_15	40A_16	40A_17	40A_18	40A_19	40A_20	40A_21	40A_22	40A_23	40A_24
399799942	0.0825520640903788	0.0888182365730522	0.0866969286376396	0.0826617979790922	0.0828733386929642	0.0832136431442032	0.0840760262952946	0.0867394802617902	0.0874552998225817	0.0921382711247107	0.0905003322841977	0.0942097405916329	0.0869149404574515	0.0856023903753372	0.0836774169685144	0.0883821719140385	0.087769298553403	0.088426423468227	0.0938961230126829	0.089216649009704	0.0824827889194055	0.0819915353813131	0.0793970296804931	0.0811305043120582	0.084388331569461	0.087516312150768	0.0905186740941306	0.0881582763105968	0.0792959271991102	0.0881308806934135	0.0859538948376918	0.0904776792424738	0.0875599368719615	0.0977721506260073	0.0907338074154823	0.0902143797598453	0.0872936589288594	0.0918576141002822	0.0880177393669158	0.0899415320073284	0.0976828491486628	0.0922403522287814	0.0902223063486199	0.0878024568029691	0.0932622507737158	0.0865309784880813	0.0871770150092247	0.0820506974864845	0.0818633067638312
399607081	0.0824533304769135	0.0889773897358805	0.0868203888947826	0.0824908734123409	0.0832207112748461	0.0830305360286718	0.0844428814296082	0.0866174402483482	0.0874268299492347	0.0920950466390714	0.090459506417153	0.0940999180063792	0.087049710302128	0.0858068863576019	0.0837588261755385	0.0883411812599903	0.0874882133716434	0.0880147067282133	0.093540317682863	0.0888076162685565	0.0823755932408681	0.0818781812519226	0.079363247275746	0.0813350299809827	0.0843314513096598	0.0876581101150453	0.090533693809947	0.0876822901370795	0.079145378851942	0.0886231393082406	0.0858170860635429	0.0905205892792214	0.088067755955256	0.0973302094072403	0.0906840945461157	0.0902934454902234	0.0871333948543381	0.0916012663695308	0.0875758964492542	0.0901062195886247	0.0975950921179706	0.0924489862755061	0.0903577723595086	0.0874426702614791	0.0926993630868962	0.0865182960415562	0.0869645380920627	0.0819753238717361	0.0816015737900803
399414221	0.0824638578160046	0.0887506155508019	0.087130842374934	0.0824650245429166	0.0833319470264486	0.0827802863091781	0.0845694370911658	0.0861832513419257	0.0871090944608523	0.0922619000781076	0.090166589936408	0.093891560235414	0.0874741918902107	0.086069580175666	0.0837464074313881	0.0884377605109375	0.0875493888028157	0.0872645013605439	0.0937412462997912	0.0879777541448743	0.0818727492965849	0.0820143377381336	0.0793868184247853	0.0812494696013338	0.084539979016073	0.0880406291759076	0.0897398541890842	0.0873839218409823	0.0788009261242886	0.088763084777134	0.0858094468114438	0.0904446540396548	0.0883593014904823	0.097261174405953	0.0909280109638824	0.0901282980113703	0.086750941981043	0.0911079671099349	0.0870463673316696	0.0897691662805772	0.097727008957673	0.0919210144913715	0.0901741861640967	0.0873175011705083	0.0923666957994054	0.0868327123754834	0.0871261353648518	0.0818956642830213	0.0818265550712354
39922136	0.082313150217896	0.0883870302625047	0.0872163586140935	0.0823178584493646	0.0832207186231633	0.0826880297456743	0.0842392843726216	0.0859152136298726	0.0866680332562156	0.0923406675046361	0.0898632109887864	0.0938085435976372	0.0877397762524935	0.0858893645466716	0.0837655019638202	0.0881139979117354	0.0878309952576913	0.0868062655750668	0.0940987721777151	0.0874609539957289	0.0813107781903196	0.0820115062692639	0.079109810409421	0.0811785016183755	0.0846960028232747	0.0882608023740045	0.0889943092569084	0.0872761723727173	0.0782847951340211	0.0888265000108394	0.0858754786630391	0.0900176397602955	0.088125692153709	0.097502759858951	0.090994552898103	0.090223901747457	0.0864210576593869	0.0908058383417753	0.0869294740488207	0.0893789993249011	0.0976819920227811	0.0912313443832729	0.0899627295522327	0.0872116010678109	0.0923276194653211	0.0867993706041385	0.0877466086078078	0.0815902634370087	0.0820833685171356
399028499	0.0816395209838416	0.0880839972637008	0.0870648591620902	0.0824123701029104	0.0834076670134154	0.0827994127999443	0.0836564933173846	0.0859191264439521	0.086418298513453	0.0922033261364758	0.0900928665098577	0.0937842831145406	0.0877745656039143	0.0853306134167106	0.0838620092823355	0.0878222941428993	0.0877336601365569	0.0867511197744662	0.0941705404860121	0.0872975574722234	0.0812096046997132	0.0815435899271637	0.0788022682853101	0.0811657084172445	0.084529452689123	0.0881898040419788	0.0887861983598876	0.0873664685582144	0.0775862145514466	0.0885594511091748	0.0857344798078191	0.0897108702166661	0.0877968705853599	0.0976551086434941	0.0908048806463284	0.0905512099471279	0.0863913605072555	0.0906418512821966	0.0869130084285013	0.0892250288352349	0.0972464866176474	0.0910655769605064	0.0897502065406411	0.0870097116153977	0.0923053227237056	0.0862674483770611	0.0880472244579008	0.0810384151616612	0.0819978357594154
398835639	0.0809630283154318	0.087776367575707	0.0867630493744277	0.0825584173395604	0.0834479419188182	0.0829209151408973	0.0833795737035556	0.0857506836488048	0.0863219556897662	0.0919169380302869	0.0906044596624999	0.0936821905949033	0.0876084991631861	0.0850402607182865	0.0835768086335616	0.0877639229568617	0.0873230892769353	0.0866656285923409	0.0939195856454806	0.0871753370943363	0.0811433025203914	0.0808013073524108	0.0785306962557085	0.0808670775407052	0.0842163666512407	0.0877325307144099	0.0888041581806362	0.0874638015693754	0.0771848066801217	0.0877341924389392	0.0852948726146619	0.0898598108871278	0.0878149837732694	0.0974169108040828	0.0907103567224644	0.0906895092462069	0.0865712727629073	0.0903989136995163	0.0863518808559274	0.0891335054007615	0.0968029116104016	0.0912466048554537	0.0895792265226029	0.0867461656463159	0.0921515108295143	0.0858672041298354	0.0878122781689928	0.0806440272899481	0.0816472470874366
398642778	0.0809436808013158	0.0878142093937572	0.0864644468455598	0.0822312960119657	0.0831058226594282	0.0831120882463496	0.0834651229422571	0.0852398829827886	0.0861085768920215	0.0917642376278506	0.0904804685622202	0.0935101119003263	0.0871585152745356	0.0852261103709032	0.0830761973772737	0.0875734839924394	0.0868550314598081	0.0865746628764008	0.0933724620876106	0.0871698245782624	0.080914165903169	0.0803535354997158	0.0781908079560833	0.0805288411265483	0.084168222280531	0.0868874551316218	0.0886963935559319	0.0873779130387009	0.0772881530458382	0.0871495054398031	0.0847146120094993	0.0899623076448624	0.0877519856395748	0.0969563551947013	0.0904315197900112	0.0905370913189349	0.0867629739343016	0.0899621940594945	0.0855573385764501	0.0888962526546563	0.0967031083667648	0.0914011425814074	0.0895262639285232	0.0865031019435621	0.0919533691918122	0.0858757287793609	0.0876207090591364	0.0806118861345225	0.0812132042842421
398449918	0.081279109164359	0.0881985215413511	0.0862675564603895	0.0817557223414606	0.0827624736201476	0.0833742685096245	0.0833707954467359	0.0847413240511706	0.0858161264376357	0.0916343255403835	0.0897917054998768	0.0933539335538732	0.0866531200718427	0.0852853480553216	0.0828453795959208	0.0873067267433643	0.0866613877567929	0.0865835404664873	0.0930551938264912	0.0874175492478704	0.0808203368472674	0.0802347318975979	0.078024216128044	0.0806451266548266	0.0841714433803963	0.0863825092225177	0.0885665429253296	0.0872326502365121	0.0774964426133812	0.0870588077965044	0.0841855041231983	0.0896715465430751	0.0874399264272343	0.0966195436039007	0.0898775521602787	0.090079926776493	0.0868076102230453	0.0899685333824355	0.0851561298028528	0.0887583922396326	0.0966674410552667	0.0913455629561653	0.0892316344855628	0.086389010172869	0.091745257920102	0.0859848691304695	0.0873928317769525	0.080748537605802	0.0807349685147403
398257057	0.0814976334111098	0.0886453229582496	0.0857861720380512	0.0813558392351618	0.0824336150744162	0.0834413115880623	0.0830698151145717	0.0847013044831894	0.0858803378754642	0.0913602140178143	0.089357615710328	0.0933189336883921	0.0865984043586007	0.0851550472381515	0.0825519788877222	0.0871088551785197	0.0870363564948602	0.0863343864914344	0.093250534074356	0.0876734765725818	0.0807814725034532	0.0799313293628271	0.0782765444605151	0.0809511201809744	0.0838949724045812	0.0864424919549702	0.0887012901713256	0.0873192731632608	0.0777482797298688	0.0871806992271667	0.0840712667830926	0.0897764865290088	0.0872279900153649	0.0965145193595239	0.0894739360142877	0.0894665077712002	0.0866476493867445	0.0901806886207311	0.085033995216822	0.0889867434705374	0.0965715180017591	0.0911666143127622	0.0889265845421222	0.0863373915432133	0.0914801693437219	0.0857836031895058	0.0869670928136372	0.080911921325669	0.0802007658188975
398064197	0.0814143474963307	0.0886954340912569	0.084876624430965	0.0809441258402412	0.0820778841836464	0.0832765827500506	0.0827509467641226	0.085108913576911	0.0861917425429397	0.0910772518069814	0.0892744261871177	0.093239803007312	0.0868663788520448	0.0851949276519574	0.081926199080871	0.0869395531072257	0.0872205724467465	0.086061374994781	0.0933624158019321	0.087321576000015	0.0807607627411373	0.0795896957408554	0.0786000291577764	0.081061178149551	0.0836196029523816	0.0865013756692992	0.0889465378946339	0.0877032556603795	0.0780505945284924	0.0872930377712294	0.0842135331199513	0.0900760312112525	0.0871803349776853	0.0964979615526494	0.0892594086823591	0.0889004430635631	0.0864325398228454	0.0897291692778995	0.0849900113390449	0.0892494188769191	0.096587932797188	0.0910283089834206	0.0891783677619462	0.0861333157700581	0.0913905183119844	0.0851176558351161	0.0868399014982842	0.0809018821596046	0.0799106512197075
397871336	0.081035645316296	0.0881015661264059	0.0842709098206075	0.0808280171454755	0.0820759674197577	0.0829489422675193	0.0823358114284435	0.085563259683863	0.0862194465821481	0.0907213181560373	0.0891818663909341	0.0929913916589074	0.0868860441619307	0.085057093235329	0.0816536364703429	0.0869294161902362	0.0868159731609476	0.0861989686697144	0.0930493846325982	0.0863580968470851	0.0807868677042072	0.0798285140853929	0.0785573250493244	0.0811185339808132	0.0836120463267604	0.0863661773127976	0.0888591911824553	0.0879957546598457	0.0780314742656405	0.0870512330941841	0.0843177775571011	0.0897657361469643	0.087234730411994	0.0965805788208616	0.0890592408793943	0.0884020526495378	0.0865469137472104	0.0893176921943783	0.0850389469388572	0.0890811569815725	0.0965552119768455	0.0909132801513544	0.0895490226214067	0.0859552734861643	0.0916673526194148	0.0845317261975448	0.0869008480958099	0.0806036378498159	0.0800322729946075
397678476	0.0807919660520704	0.0875897322688754	0.0846130859101274	0.0811192243357272	0.0822533465882584	0.0825538940186818	0.0818508675382379	0.0857680653181283	0.0859824850936041	0.0903175992788966	0.0891903632486041	0.0927547207815414	0.0866767435503708	0.0845996531090664	0.082059864754121	0.08706321976533	0.0867387800299395	0.0863104557420676	0.0926341011056379	0.0856163526199913	0.0807772420094059	0.0803574715512876	0.0784942309129195	0.0811338033005078	0.0837231388655792	0.0859901783200689	0.0885206782432523	0.0877403870559483	0.0778502362707771	0.0864927943405743	0.0844682989447497	0.0893766439870277	0.0873554119295171	0.096912297183719	0.0888517582773591	0.0882653321679189	0.0869942816181755	0.0893863048477739	0.0850830035293189	0.0886271430048269	0.0963965919435262	0.0906812980820897	0.089420840731124	0.0861893574829338	0.0916960645003717	0.0846418261099797	0.0864690821897302	0.0804203922616302	0.0801536954416703
397485615	0.0808996219421218	0.0875087480975117	0.0855352719029631	0.0814046459247189	0.0820896791642171	0.0824373115833102	0.0813804384358213	0.0856417661233158	0.0858237799711285	0.0899768457700979	0.0894377488609244	0.09257695816819	0.0864479534150114	0.0843957187156846	0.0826671453631992	0.086951620279275	0.0869865161831864	0.086266942978789	0.0925295183878452	0.0856197749036673	0.0807642274131822	0.0804045201954271	0.0786614489539999	0.0808059449873374	0.0836480707665714	0.0854469968695847	0.0882550349308341	0.0870907330211148	0.0780781154616904	0.0859496514676737	0.0844160645811054	0.089255459747387	0.0873118982917808	0.0972122219468936	0.0886661722464807	0.0887597974077663	0.0871741051312174	0.0894856194950368	0.0852003474596085	0.0882789787717281	0.0964859492000353	0.0903667634602495	0.0889398684693743	0.0866049973292387	0.0911594476303674	0.0852826336750165	0.0857359076966326	0.0804826257993053	0.080197842039062
397292754	0.080918759359958	0.0870760105714703	0.0861893038240382	0.0814068597405832	0.0820266936290869	0.082472706653288	0.0810581208663683	0.0851976521165677	0.0857437935022523	0.0895746577467435	0.0892485415531305	0.0922432780178993	0.0860088443952938	0.0843696981755352	0.0829154852008728	0.0865086940783109	0.0868073030604648	0.0861834483412057	0.0926128375703324	0.0860807474540422	0.0805826382746463	0.0798902572766746	0.0784552426279623	0.0802097301130736	0.0832220542165858	0.0851776984391169	0.0880713400689664	0.0864256931596569	0.0784060682767951	0.0856556330835823	0.0839242691076521	0.0891719089747313	0.0868039252087895	0.0969889000524353	0.0885428676998026	0.0891864564870417	0.0868388992282632	0.0892919183553002	0.0854473348779211	0.0880067152346896	0.0968608566686768	0.0901754661965652	0.088317415543803	0.0867055401156545	0.0908956813026242	0.0858256873224828	0.0852485340769807	0.0804461765943966	0.0802359803025091
397099894	0.0804716014013368	0.086079050236587	0.0863325784094923	0.0810468549616453	0.0823196762703278	0.0822869877300307	0.080992222388384	0.0846053678448325	0.0854289339988284	0.0892599588960692	0.0884346277710915	0.0918482022486712	0.0853114017416463	0.0839297740187801	0.0825748343968601	0.0860175545182973	0.0863056037823112	0.0856907290901161	0.0924722700594751	0.0862537971560665	0.0800852425336095	0.0793383794513195	0.0777787406374753	0.0797301689719536	0.0825579381833301	0.0853758680669657	0.0878058076878424	0.0857339697785477	0.0781923668309322	0.0856429585619865	0.0835559646508988	0.0888800710487355	0.0861215855905841	0.0962208352438107	0.0884152179689461	0.0886730679352576	0.0863706682155058	0.088661259074731	0.0856591669856847	0.0877121495003983	0.0970184074420425	0.0899827554042571	0.0877435319051743	0.0866409376309652	0.0913337904732094	0.0858968720378025	0.0850388923212855	0.0803032888671891	0.0800371512123353
396907033	0.0798957730828188	0.0849581223337737	0.0860083817965149	0.0802996203074138	0.082106642525978	0.0820381061606327	0.0811044100998525	0.0841698767092853	0.0847274521215762	0.0891181957091671	0.087735255691151	0.0917533070278757	0.084568106667979	0.0832154524469277	0.0819877780256043	0.0854863889363454	0.0858492421958838	0.0851426321729647	0.0921130036303203	0.0856588120437155	0.0794422068142323	0.0790687663059433	0.0773765701416083	0.0793157855147553	0.0819637389461267	0.0856982181118367	0.0873497124596952	0.0850593358813372	0.0776712781411748	0.0856665322725088	0.083696289001811	0.0880750570874494	0.0858950685636612	0.0952783274295253	0.0881807718385555	0.087614746656327	0.0861788806319671	0.0881356679905887	0.0856470943167865	0.0876181952887715	0.096661303704679	0.0895480041154169	0.0874924699186304	0.0866015013539442	0.0915992100717344	0.0855525371938276	0.0847457859934764	0.0800088264914533	0.0797880668236491
396714173	0.079812328585277	0.0840367776804773	0.084903133397103	0.0795895372074838	0.0814020162517392	0.0819226632628143	0.0811763416132062	0.0840610396059817	0.0839756645942039	0.0888263270371132	0.0875483362720531	0.0917884431097021	0.0840293953754554	0.0828273953880543	0.0814642384411315	0.0849585559141258	0.0855039220435475	0.0850538739342311	0.0916710261544627	0.084710452170308	0.0789102826407019	0.0789052585235763	0.0772788063077667	0.0787256342521073	0.081636891050002	0.0856617942311647	0.0868435674994047	0.0847267401904886	0.0773012777331242	0.0855936191110775	0.0838173935125674	0.0872756766123655	0.0859955828587863	0.094578192430326	0.0878552579491621	0.0868706581705882	0.0861103876871197	0.0878893904437326	0.0852963474251025	0.0877947992989916	0.096043221292025	0.0889532682293974	0.0874411441825022	0.0862394257783535	0.0911077774402458	0.0848797471867405	0.0843023524705883	0.0795557988965166	0.0796296273401366
396521312	0.0799378773307162	0.0838629017719271	0.0834977804625429	0.0793243807739466	0.0811514440786275	0.0818487246253021	0.0809536821028907	0.0842025061413749	0.0836164011554917	0.0885020245932848	0.0880106044868141	0.0916382974211785	0.0840898841914879	0.0830545804882778	0.081089313324079	0.0847993951971401	0.0851505013458441	0.0850932152891656	0.0914603472069307	0.0843852925020933	0.0786933289070685	0.0789562773163809	0.0770116131399688	0.0783254347807952	0.0814979548758412	0.0852646289929866	0.0863463538880864	0.0847815084963746	0.077236971324916	0.0853988349736261	0.0836262763851931	0.087351831000244	0.0858425994984006	0.094427930209391	0.0875496450266314	0.0867363338937054	0.0856669394177624	0.0877579653390148	0.0848769714526225	0.0879366116592957	0.0956309040197699	0.0884477519421842	0.0874444321541801	0.0855529216046353	0.0906556477615224	0.0839934691542301	0.0845538971996384	0.0793635136855532	0.0794723607181682
396328452	0.0796282064777479	0.0843908731898161	0.082860870094299	0.0794272578875959	0.0811353428715435	0.0816390020668926	0.0805194850834253	0.0842928958401284	0.0837204079116292	0.0885512332137607	0.0886948595435925	0.0914247760093212	0.0846119707890071	0.0834337614983988	0.0809648453468109	0.085054824999623	0.0849935655733084	0.0851495596597371	0.0917063087345445	0.085209278142542	0.0788190287316238	0.0793341293532959	0.0764828709258444	0.0785062866917395	0.0815975852534714	0.0849530437661313	0.0858175985674514	0.0849217654287804	0.0771594032253171	0.0852041723245364	0.0834075657630253	0.0881291993608816	0.0854116001348102	0.0947913780350341	0.0873817605036017	0.0871263008283246	0.0850655362209942	0.0879722921692918	0.0845338966308302	0.0877872693904878	0.0954080339723146	0.0883867784420248	0.0875060796807934	0.085063682285162	0.0907401792073664	0.0831857432803027	0.0854143488906036	0.079481105377796	0.0795312241403622
396135591	0.0791680574904597	0.0848463667687078	0.0829360268865773	0.0797253300022808	0.0808173766986772	0.0813622603101496	0.0803255457744506	0.084128783750358	0.0839976856993767	0.0889238391151283	0.0888490027296302	0.0913610428682231	0.0846937326774558	0.0832779880017417	0.0809164747420829	0.0853716872774733	0.0854088627900159	0.0852851493227912	0.0918600164071855	0.0862048683761755	0.0790320124671661	0.0794581005716653	0.0758205919682221	0.0787679061390829	0.0820956851658242	0.0846887530451056	0.0855365908120361	0.0850611748433263	0.0764678975625484	0.0853926660036197	0.0832751251991121	0.0884276467855909	0.0850772415233185	0.0950678924029686	0.0872802162590704	0.0875864980069615	0.0848080422864724	0.0880156582056614	0.083992698553353	0.0872755202512018	0.0950029540701508	0.0887378035474647	0.087314574278211	0.0849672689479518	0.0906661963622015	0.0826564388186612	0.0856335933551175	0.0793614181867233	0.0797451715731982
395942731	0.0788704967128078	0.0849859435395936	0.0830709927155717	0.07987653935939	0.0805591614717344	0.0812772971330998	0.0804705866681209	0.0837800485547753	0.0840189507681774	0.0892158410506121	0.088459447231153	0.091489404262076	0.0840799018901286	0.0828189196369708	0.0807792454367802	0.0855168787342968	0.085765712115495	0.085245595333171	0.0915040743873353	0.0859831914272334	0.0789097222933906	0.0792674822742847	0.0754717627005086	0.0786691260745313	0.0824542813721231	0.0841373477796631	0.0854721525171214	0.0851413599127955	0.075528303192594	0.0854847186082227	0.083102058362745	0.0878800678881186	0.0848987507175844	0.0947937649278395	0.0871834538898147	0.0878326119634592	0.0846927868045507	0.0874954290821399	0.0833419427460071	0.0865997824014064	0.0944894164481531	0.0888694975382272	0.0867990187987732	0.0848909159309494	0.0900712789192286	0.0825884161403431	0.0851788493087918	0.0785960888946621	0.0796191247698291
39574987	0.0786071671938404	0.0849846714621611	0.0829238420257614	0.079709222392179	0.0805791423263041	0.0813458306787539	0.080474278307932	0.0832187431114196	0.0836264659251141	0.0891791582555452	0.087962665546089	0.0914908325882279	0.0836344537425752	0.0827183222565258	0.0806439591129759	0.0854893715899814	0.0853710977419498	0.0849593631717945	0.090961265966027	0.0850077788961846	0.0784790006011194	0.0793562226427583	0.0756029008436766	0.0785547233917765	0.0819749581643703	0.083716603596136	0.0853096598360978	0.0848855942147782	0.0749855394810659	0.0847654954093096	0.0827866208987257	0.0876462331432072	0.084656616316797	0.0944098843308438	0.0872347699636265	0.0880576236020862	0.0843558545850693	0.0869388483061827	0.0829000105675024	0.0861313532353115	0.0940829006403886	0.0886412687260726	0.0864263004731919	0.0846664259539085	0.0894253838482671	0.0830876067138912	0.0845477016977418	0.0775289625233796	0.0789102519607967
395557009	0.0784207849060027	0.084647179719052	0.082383616498281	0.0793177205677973	0.0803810193407366	0.0812530568103564	0.0800145881870164	0.0824716331914029	0.0829839960735322	0.0888046926826254	0.087520861292551	0.0911698582829513	0.0836858577719033	0.0827424819582147	0.0803679621144199	0.0852874075314806	0.0846782738035849	0.0845453021651026	0.0905089428115239	0.0841275908929056	0.0781046849871681	0.079349480851803	0.0757290395383506	0.0784996204630195	0.0810303396481907	0.0837150038727292	0.0850706767423791	0.0844133214605933	0.0745025622187062	0.0838378893790179	0.0823662671495712	0.0880635743960559	0.0842035312976314	0.094149530863085	0.0873185267465826	0.0879695103484098	0.0838175370509701	0.0865925201751043	0.0827248867688746	0.0858408670288576	0.0936044686466378	0.0884751504062414	0.0863009949551788	0.0846322702993976	0.0888845622778309	0.0836644230490721	0.0836802166832078	0.0768291501175953	0.0780174351385955
395364149	0.078504638966334	0.083989080690451	0.0819914062716016	0.0787506952788033	0.0798895199104367	0.0810540281771349	0.0794093403381464	0.0820534072214068	0.0825973307006404	0.0882612481232363	0.0870412884654133	0.0909652316603039	0.0837205287369556	0.082372423986724	0.0799548545340381	0.0848929050076188	0.0843121562565343	0.0843110657267197	0.0902577247124626	0.0836040765338858	0.0780049418752308	0.0787662931241187	0.0757339818393378	0.0783629464411545	0.0806011276438788	0.0839214679783669	0.0847295443755634	0.0841662054169914	0.0742172677412236	0.0834684810047755	0.0821208031837659	0.0884482776584525	0.0837876396921094	0.0939461734101343	0.0872674678237454	0.0873183463015959	0.0836525592481447	0.0864600886675048	0.0828779343072253	0.0857541873672578	0.0932521528060167	0.0885362988972794	0.0863616227291944	0.084828581341944	0.0885154777894764	0.0838021037710609	0.0829701633700887	0.0769018316988598	0.0778085491036178
395171288	0.0790123082511145	0.0836829874861301	0.0825023761606599	0.0785536171044924	0.0800410265859079	0.0811723067277257	0.0792375302998758	0.0823105666880495	0.0829272867806321	0.0881574058319744	0.0869553892644756	0.0911665490967264	0.08397075368042	0.082103493073599	0.0801709992666028	0.0844993675811212	0.0845346007403211	0.084464933813085	0.0904321514080334	0.0840981357611217	0.0782309446534794	0.0784567872439037	0.0759742298956889	0.0782988917356979	0.0810451405513482	0.0842867544050379	0.0845152721314488	0.0842127695773854	0.0749204523259119	0.0836980582236727	0.082169528630965	0.0887721458576438	0.0839710821753481	0.0942025110866742	0.0871607708204761	0.0870724060339653	0.0841812220597117	0.0862774843072456	0.0834077898881071	0.0862777401319751	0.0936089083037868	0.0888332636613194	0.0867648002968568	0.0849891794678237	0.0888908149185476	0.0836276999844974	0.0828946414799618	0.0777021865754527	0.0785196536152827
394978428	0.0797140271726508	0.0840974173228141	0.0835881196828747	0.0790304858522516	0.0808660967601791	0.0814969841459627	0.0796661878614279	0.0827991057406936	0.0834457180113091	0.0886073182550558	0.0874444860332101	0.0914036935485089	0.084547484410466	0.082364750656622	0.0811425212151616	0.0844884167852555	0.0848522396772992	0.0846983094366458	0.0908592216633872	0.0852014949977642	0.0783713733579718	0.0789380081557081	0.0763376680988577	0.0782441206406503	0.0815332261875231	0.0844142854418256	0.0850853234369226	0.0843308244696615	0.0760176641851098	0.0840810204378201	0.0823232159715184	0.0892404919641798	0.0845592296717613	0.0946136070782743	0.0870434632565771	0.0875502382214638	0.0845119730211977	0.0861167534149119	0.0839338146416009	0.087114419052885	0.094374246916398	0.0891896532091265	0.087327952118843	0.0850487211207153	0.0896727764293533	0.0832857327333232	0.0831457809478997	0.0785300464220599	0.0792757207848305
394785567	0.0798913386773631	0.0845525037275453	0.0839535394905347	0.0791513952757628	0.0808132778654833	0.0811856523529142	0.0799399971257783	0.0828474317912318	0.0832087837464455	0.08847063284604	0.0874792932978172	0.0911118016881178	0.0842732750768217	0.0823889929329529	0.0813563444510362	0.0846818937572684	0.0843679745015027	0.0843440597660936	0.0907052818885851	0.0855898213698469	0.0780702970532142	0.0791674422979203	0.0761474050034631	0.0778905806926405	0.081103545914482	0.0838286812893312	0.085776705598572	0.0840315571810281	0.0760707862726519	0.0838997893293108	0.0823153512872243	0.0892381797007827	0.0845754824075331	0.0943386086913706	0.0869042562915227	0.0874151754886035	0.0839420146185346	0.0864507591929342	0.0837652816900623	0.0871435916123771	0.0944533830546487	0.0889771819991861	0.0874492269342829	0.0846857078538652	0.0896982786239689	0.0826472177105095	0.0833553147638265	0.0786005385804973	0.0792050957116819
394592707	0.0792947274773382	0.0843994861726138	0.0833305399075277	0.0785101526033761	0.0799871614947622	0.0802656028492546	0.0794937620384137	0.0825766029263158	0.0825139870711654	0.0875296520387908	0.0868837568127962	0.0905176318323111	0.0833225367007261	0.0820554769958338	0.0804890944682129	0.0846104344646104	0.0838360318204479	0.0833090798281997	0.0898770256782331	0.0853862290910402	0.0777236962723128	0.0787838336368874	0.0754968749647128	0.0772881561400719	0.0804382086182612	0.0831235333030714	0.0854234889480888	0.0833605174320472	0.0754536489877946	0.0835560714106237	0.0820326783114968	0.0885048087524411	0.0841747063127735	0.0937373182645388	0.0866898738009105	0.0865306091498846	0.0834133350761505	0.0869578298418428	0.0832990230329394	0.0863259090195891	0.093949868865635	0.0883176638169608	0.0868907816010432	0.0839144844205447	0.0892448531140699	0.0819876376225963	0.0837024435837779	0.0782234490151887	0.0785389732564875
394399846	0.0788923370794645	0.0843214526291214	0.0829065140148223	0.0783714858890754	0.0803183559230824	0.0799907950352779	0.079000600129371	0.082740788159655	0.08239487211119	0.0871200325199868	0.0868868047412356	0.0903648936412785	0.0832823186563492	0.0821821523090683	0.0801302016714873	0.0845228802723613	0.0843226277654218	0.0827840381890505	0.0894559573626313	0.0857133587662736	0.0776270088967854	0.0789359109026671	0.0753441462944113	0.0770145927320773	0.0805330793930562	0.0833003318634132	0.0848053405390989	0.0833713254757564	0.0755718503594841	0.0838799391551469	0.0818751506487109	0.0883047441064201	0.0843198095565953	0.0936700551954965	0.0864028320721118	0.0861522668035865	0.0839264856828577	0.087431449184107	0.0836929612033094	0.0858107927931304	0.0940569906987385	0.0882486305755542	0.0864244860837649	0.0836585015129426	0.0894581647388306	0.0818670210663859	0.0842223879554205	0.0782078962438977	0.078222951523385
394206985	0.0787750752285119	0.0844456268674097	0.0825936043996116	0.0787712566289316	0.0808807378840996	0.0801003013115138	0.0785543934492401	0.0827774538205029	0.0825081287995818	0.0871341658661357	0.0872197016216334	0.0900716974944797	0.0834136344690348	0.0822645148252115	0.0798553901945823	0.0842204707278893	0.0845041345543385	0.0830124767051021	0.0893682262794936	0.085839151737799	0.0773560370351634	0.0791757992092517	0.0754293074641802	0.0769672328646606	0.0804924554570226	0.0835789307787134	0.0843360444134173	0.0835755146525732	0.0756713023518958	0.0839392744142761	0.0815853829182076	0.0882519954285242	0.0841846743918743	0.0935287003652605	0.0859796947177793	0.0859793666369188	0.0842442407082176	0.0872912200141634	0.084038326900915	0.0853741619940442	0.094059960406459	0.0882233185182175	0.0861189948601309	0.0837590938137448	0.0898282086673705	0.081862031004704	0.0841576040283438	0.0779831746494158	0.0779980658386707
394014125	0.0778592708267477	0.0837986246727893	0.0813980933382079	0.0784321104334639	0.0795923585034059	0.0794893028360124	0.07765705600739	0.0817731974542816	0.082058096925018	0.0864036604186633	0.0866491347158853	0.0889804163666796	0.082294139066546	0.0816437527942598	0.0784468770154114	0.0831405632766749	0.0833643020864311	0.0827867564861681	0.0887063182392972	0.0842935979789527	0.076779213497881	0.0781758985542729	0.074960474038107	0.0764932011469967	0.0795057278979178	0.0826831602709338	0.0834591747494318	0.0825802123679609	0.0746799704607886	0.0830098308428965	0.080570622725754	0.0867332820010429	0.0828957060553461	0.092480767425674	0.0852691745364975	0.0851573208108139	0.0830649223784273	0.0861398077799695	0.0829028642182505	0.0843163457604374	0.0927006634472729	0.0871391802707471	0.0851327220983558	0.083152918186197	0.0891930285916672	0.081247982408961	0.0830066412712637	0.0770518524362514	0.076825439316447
393821264	0.0767264044709453	0.0826326697966586	0.0799647230023125	0.0774369575263145	0.0777482189842468	0.0785818384803065	0.0767411278406782	0.0807673396939636	0.0812583988318005	0.0851633739278212	0.0855252007724236	0.0880213663335381	0.0809144551057177	0.0809094101772376	0.077282973294996	0.0819022621748957	0.0819611039356246	0.0820770414822725	0.0877717874510014	0.0820871521813366	0.0761945144723153	0.0765984649868895	0.0744257999395531	0.0757903617853572	0.0783341950526389	0.0813033693661153	0.0827715229119793	0.0812175907035911	0.0737594546104121	0.0818677769809895	0.0794701630605821	0.0846811881765483	0.0817371758279493	0.0911300265284689	0.0843569941164213	0.0841406195155528	0.0816872008976249	0.0851234748869982	0.0813646822904642	0.0834021785067499	0.0910929299992609	0.0857916392402753	0.0839793019306314	0.0820048387736502	0.0879025391637979	0.0804211413161867	0.0815929400043192	0.076288087659185	0.0752432841422557
393628404	0.0764297877922015	0.0818388941215683	0.0793511790613057	0.0768004415488287	0.0771427705599261	0.0780469102089522	0.0764489663885883	0.0806304288171306	0.0806210183016381	0.0844671444941827	0.0847758731480482	0.0878372828412009	0.0807253573434636	0.0807168418056348	0.0777376918482727	0.0814667756299697	0.081284953794285	0.0818381157072599	0.0872059582919632	0.0811225667754553	0.0757932137608896	0.0759166077074739	0.0744927019763186	0.0754943653952869	0.0777969364359212	0.0805347742352223	0.0827122612798647	0.0808526559705544	0.0736573315322812	0.0811804497360649	0.0790371377671985	0.0838709553971595	0.0815615837853804	0.0904681168722946	0.0839833661316129	0.0835839079926765	0.0815922687365255	0.0847654132623266	0.0809400952328715	0.083403385544076	0.0906400342576995	0.085338477851268	0.0837960576277976	0.0813722561128361	0.0870905854727808	0.0800399392263625	0.080985039552329	0.0762506046455031	0.0747159787988441
393435543	0.076761802641862	0.081933464767404	0.0799677509479583	0.0771622904001545	0.0779512361900304	0.0785848227626744	0.0772398950172512	0.0811123712673379	0.0809114361577612	0.0851256382810221	0.0850884067978346	0.0883541629515583	0.0822687925540227	0.0815664149306155	0.0792198372181186	0.0824072796547154	0.0820010550696322	0.0825279697186194	0.0875837822821171	0.0822355479521013	0.0760311935273219	0.0772888378958762	0.0754995753133978	0.0760597696596385	0.0783310570612017	0.0810477848125049	0.0834472016935245	0.0815706010514484	0.0740159687912499	0.0816411761778689	0.079732105699538	0.0851557030150953	0.082137137168973	0.0912633547245723	0.084815090243472	0.084097121507652	0.0827029224967525	0.0854178884703051	0.0819523195589162	0.0842897170781143	0.0914899173651787	0.0861714184173905	0.085056785032325	0.0822717114462485	0.0876411832543925	0.0803923030459237	0.0814147519847713	0.0771650016928861	0.0757877819478735
393242683	0.0770804521412733	0.0825852057860458	0.081284455700229	0.0780688919747624	0.0792405924855072	0.0799212488213346	0.0784931508268666	0.0816821449613753	0.0817681231510818	0.0864330568141599	0.086167865405724	0.0890055960947778	0.0841873455545507	0.0824967237700884	0.0802116238453409	0.0840272087133828	0.0833700088730916	0.0832195654392336	0.0886943674778483	0.0841995246773751	0.0766474733088452	0.0794014194627777	0.076667269078228	0.0768440661188135	0.0793700755556016	0.0824838196801687	0.0846250157586498	0.0824482115592648	0.0745038969896847	0.0830557829474383	0.0811271382274296	0.0873331834714343	0.0828166804416404	0.0926456880897709	0.0856085470610131	0.0852577713608997	0.0837860176756524	0.086531949727381	0.0833987583050618	0.0850203988156099	0.0924996792367578	0.0872609693061603	0.0866614595865924	0.0838997720599752	0.0889488491591992	0.0808996301235631	0.0821992828478467	0.0782662840774254	0.0771587056649254
393049822	0.0766234629986264	0.0820973008434216	0.0813494055866901	0.078178069109434	0.0790798904257305	0.0798573657841998	0.0784786879056689	0.081256705469461	0.0815434447599373	0.0865362446099996	0.0862448383535178	0.08860456852237	0.0837560081091546	0.0817691309256563	0.0796905951415447	0.0842256057224635	0.0833035738599101	0.0825834896422846	0.0887771931104446	0.0844080906823113	0.0765687470137111	0.0790065963143977	0.0760663661346349	0.0764702727467005	0.0795903137352884	0.0828320275091305	0.0843585809952135	0.0823480815757729	0.074334770506552	0.0837900199179084	0.0813201329940389	0.0873815820311757	0.082369109353053	0.092409817387845	0.084719939534942	0.0851958782831055	0.0833387753575753	0.0860464546512488	0.0834231223986616	0.0843820884832628	0.0920813603099546	0.0867128718938981	0.0863790221730748	0.0838176062810444	0.0888878217699215	0.0803450078816956	0.082234712074678	0.0778894675745386	0.0769925342926248
392856962	0.0756452306093719	0.0804796066457533	0.0799410706513117	0.0773268575809276	0.077631179300176	0.0783224143661284	0.0773898504589414	0.0801624560400448	0.0805497850720623	0.0855166736562952	0.0850779967277725	0.0873951164142681	0.0815756743897502	0.0804513279576377	0.0785418029874971	0.082959713049242	0.082121492454251	0.0813325164923146	0.0874943484974995	0.0830723890816662	0.0758097666026746	0.0767922467567959	0.0742935376535469	0.0754093366646566	0.0789712865112629	0.0817989769632784	0.0825644252862595	0.0816432012192488	0.0735024457788805	0.0831082806459559	0.0799768900025666	0.0851519753723625	0.0811495729395851	0.0910255640955885	0.0831370161185611	0.0840605915482303	0.0818966552194919	0.0846366939296899	0.0822362699699127	0.0831817287918221	0.0909076509258053	0.0850946677904596	0.0847942631089093	0.0824409831513383	0.0873336580097601	0.0790718194306846	0.0813665682011785	0.0765204750280989	0.075903233991862
392664101	0.0753434093952396	0.0800850424637148	0.0794410894439917	0.0767227681641617	0.0773110474549299	0.0778685549472946	0.0771649386079391	0.0800072195188434	0.0803364317173329	0.0850595299328363	0.0844155874873552	0.0867932067029734	0.0806560697998443	0.0804448368292034	0.0783127890891114	0.0824789973700245	0.0817080030930993	0.0808632542444768	0.0867719232476079	0.0827997053127381	0.0751983835614187	0.0759170117576036	0.0737075635922941	0.0751554337162569	0.0783896256747741	0.0813929085289239	0.0815969887103784	0.0814749391813336	0.0730204575017416	0.0820693595481225	0.0790950023883092	0.0837524220171338	0.0808998026815901	0.0908089719119761	0.0829551847790012	0.083910539672307	0.0812525372840987	0.0841681981017668	0.0817537220982389	0.08306825993977	0.0907699064437574	0.0847307783870786	0.0844554536786215	0.0822961561491883	0.0865720074890485	0.0785950922894279	0.0803988964814899	0.0759511059825838	0.0756191751680347
39247124	0.0757528239025905	0.0807176949489246	0.08002556177824	0.0765254850609188	0.0780896433647248	0.0786264255407092	0.0777548354052125	0.0803185265034883	0.0803325192598359	0.085289938063893	0.0845832030960226	0.0868222865166049	0.0809589379317561	0.0808049424011282	0.0787274524129166	0.0828028652700624	0.081948550877623	0.0808501800899297	0.0871265802442976	0.0836235797228878	0.0747822977217234	0.0762716336863483	0.0738654442373545	0.0752715070539673	0.0780247567521778	0.0817245067761318	0.0817960309534373	0.0815719378550126	0.0728647832272572	0.0815399546071897	0.0791131533833731	0.0842174493997328	0.0815190112959736	0.0914469791423302	0.08388078645356	0.0845417666215658	0.0813288062523409	0.0841805569199609	0.0819055479909028	0.083741926057771	0.0910982139398173	0.0853876529532304	0.084877954269435	0.0828223772034386	0.0868357182743113	0.0790123952738419	0.0796679353956449	0.0759713578651206	0.075842232561105
39227838	0.0759872655717168	0.0802587668433781	0.0799126327392604	0.076154952266779	0.0780153535830118	0.0786065856643876	0.0776476346290678	0.0797002674054317	0.0795348593515097	0.0851903962937011	0.0843821504552049	0.0868032603107213	0.0809063383660868	0.0802480617598248	0.07853882123806	0.082396294497467	0.0818834830502939	0.080562134268351	0.0872723881088417	0.0833864163399652	0.074242596609034	0.076507654258411	0.0733178518562771	0.0747794186880823	0.0776895541642186	0.0813325441934017	0.0815994425485552	0.0810632892538849	0.0725436962248859	0.0810961772549033	0.0786909456361222	0.0847264912372224	0.08169902514776	0.0913042887596375	0.0840250058217148	0.0843627904800596	0.0812506065936985	0.0840407396588664	0.0816070054550169	0.0839489283395728	0.090734291915501	0.0853548527701518	0.0842774335642694	0.0824199053901009	0.0866353747896795	0.0793727640257527	0.0793490170223056	0.0754810915191983	0.0756499977253568
392085519	0.0762066028194044	0.0795683960988078	0.0799227340274968	0.0764601505162888	0.0778750245312203	0.0782104321384137	0.0772510205769819	0.0791709444935367	0.0792230959884014	0.0852110930089854	0.0839933617981011	0.0870492898350188	0.0814200396811951	0.0800770140946191	0.0783508565332246	0.0819785544066802	0.0820570703769923	0.0806754835826455	0.0873617671825192	0.0828198415502451	0.0743213034600104	0.0774871961356788	0.0731434485413066	0.0747838718494779	0.0778768467968289	0.0808169088236886	0.0813938985570332	0.0806964335296011	0.0726228386900458	0.0810291803723955	0.0783797523826518	0.0851830741431102	0.0818303302446435	0.0911827172116208	0.0835894702915524	0.084019301649771	0.0816486882548889	0.084552062327141	0.0817659896296112	0.0840077157116174	0.0908386095570081	0.0855348819127766	0.0838435856951626	0.0823243643099023	0.0868979243021277	0.0799446538189668	0.0797423704084409	0.0752133514204725	0.0756902091154201
391892659	0.0768672470237524	0.0803703387522002	0.0813456550386499	0.0778701824649233	0.0793159133794345	0.0788386341151801	0.0776104409346094	0.0801361672861769	0.0802307455008626	0.0861175696137428	0.0845107821558277	0.0877424385741173	0.0833656571329311	0.0811297185895018	0.0790496853527364	0.0825145376100737	0.0832157209420009	0.0817205039388142	0.0883061166913695	0.0840092630589522	0.0754428112306305	0.0796143254243025	0.0742874550087391	0.0759123221783003	0.078958305517785	0.0816004329412565	0.0822546039353773	0.0814744014344548	0.0735146732932978	0.0820412102795047	0.0793351233983923	0.0866816802878444	0.0827567961027903	0.0921883458979559	0.0840633471465994	0.0845521080004318	0.0827025362398255	0.0862294307652605	0.0829079840390389	0.0846134363093663	0.0920942851644549	0.0868828426866758	0.0848035017955971	0.0833184656971932	0.0884157544354211	0.0811176725701845	0.0801834671925003	0.0759985488200091	0.0766380008188461
391699798	0.0771390680876665	0.0814452272474443	0.0823013115057719	0.0784886468422865	0.0805641892965031	0.0791320625143228	0.0778485910424117	0.081120768148162	0.0807863522736771	0.0865076992946762	0.0851061532380652	0.0879097423522638	0.084236849424241	0.0814856730714137	0.0789156749946747	0.0826046286128188	0.0837793095267711	0.0823147087786399	0.0887996895871683	0.0850409883826505	0.0760427619378696	0.0802759034813436	0.0749711766986857	0.0762499061150175	0.0796227124559932	0.0824457289348298	0.0827529930726148	0.0822116370943312	0.0740662273963245	0.0826400223297149	0.0799410163138678	0.0875145039827236	0.0831217539213945	0.0926306035827979	0.0846714819654614	0.0844782559082236	0.0827760007519986	0.0871482572971535	0.0830042116035021	0.0847135375502302	0.0926288672139848	0.0872520697616041	0.0850127302371547	0.0834201456277973	0.0886279668925076	0.0813379932712234	0.079626605810241	0.0763921530210472	0.0770564408490213
391506938	0.0761950569173171	0.0806670720578423	0.0807611150055827	0.076900696164561	0.0792000170276165	0.0775232575448924	0.0768134875031268	0.0801527845584982	0.0794558001523953	0.0848684628624582	0.0841898043240725	0.0868562768660598	0.0819440585140724	0.0797641333063352	0.0767254522536672	0.0809528481568682	0.0819482195550545	0.0810299412930906	0.0872501688982115	0.083162870441125	0.0748928772949358	0.0775229708554593	0.0735529968566161	0.0748352859622046	0.0784917309956929	0.0810468132561477	0.081419497994445	0.0813741338717648	0.0728622955675583	0.0812734641892522	0.0784425767435318	0.0856902972270986	0.0814078400701776	0.090874610926526	0.0834756130878422	0.0826590721843481	0.0809157864392587	0.0852117952285135	0.0810109604208204	0.0829922220405769	0.0910398882830082	0.0852930313715934	0.0828045844791243	0.0814090598662703	0.0860768419270119	0.0796028871046097	0.0782932481996706	0.0749852854886145	0.0753805480486324
391314077	0.0746410968734633	0.0785191350410848	0.0780000226605022	0.0745237301139214	0.0765614645812497	0.0754982986523973	0.075163146166126	0.0782060455447039	0.0776042938448603	0.082540177210672	0.0823100727802659	0.0853153340622824	0.0787392717280106	0.0774357529240118	0.0744019858395602	0.0789033424913511	0.0794587738960785	0.0787032603939433	0.0850120894546109	0.0799054293834991	0.0730838058087442	0.0739017206414439	0.0710907725214859	0.0732369330786488	0.0764413176285462	0.0783846956400289	0.0794940102938024	0.0795918781842251	0.0707750411133941	0.0792681064881369	0.0764716297070448	0.0828570793220646	0.078864781920914	0.0884145020426234	0.0811126284478974	0.0806709541847631	0.0784304354625822	0.0819459181790299	0.0787352006788785	0.0804488789232629	0.0885199487930964	0.0829862323555576	0.0800982336473174	0.0789651753548759	0.0831509746103798	0.0774441042713296	0.0777760423144933	0.0729339575984288	0.0730364280691451
391121216	0.0734917905741865	0.0769089274825774	0.0762391477836418	0.0731534780056498	0.0748327241103748	0.0744489536269611	0.0739972577137996	0.0769461677951335	0.0770123268938639	0.0813190501315414	0.0810714185499119	0.0841434307289011	0.0771268150229988	0.0763170339991675	0.0734458489723238	0.0781636308357143	0.0782846858501977	0.0770992171986423	0.0838221844167427	0.0779081287174577	0.0720403279947512	0.0723519833565642	0.0694882576672928	0.0724362861427525	0.0748843005171645	0.0767617476118457	0.0784008985925049	0.0780942428852918	0.0695891326900663	0.0783741080873504	0.0758380874530922	0.08131933875944	0.0774793159857308	0.0870160491035817	0.0795412074420323	0.0798379777317868	0.0771437099460104	0.0798052591208661	0.0775948148470432	0.0790534231733032	0.0868341009597365	0.0819858320855536	0.078894480467922	0.0777044766898754	0.081910157881852	0.0762482918762985	0.0784536772025617	0.0719059464707628	0.072007269437859
390928356	0.0729088770989355	0.076112122668932	0.0757877629863075	0.0727027680824021	0.0737896682650375	0.0738113402812978	0.0732278015609416	0.076356132405369	0.0772594808325708	0.081000580150051	0.0811790005784556	0.0837911040610998	0.0768043109072285	0.0764837473530058	0.0736751810066293	0.0784434228935984	0.0779199904491342	0.0768551710221619	0.0834265676635647	0.0777555445381044	0.0719320839737838	0.0725487012145633	0.069454609764001	0.0720271589806836	0.0742042527062091	0.076003619200164	0.0778834396782153	0.0771572763233603	0.0691724257460266	0.0782050858228297	0.0757440518228456	0.0807622305241178	0.0774293352504787	0.086488248321164	0.0790221776098166	0.0800183818803134	0.0776392033160918	0.079389193266923	0.0774494063096839	0.0790690502991567	0.0864433841321445	0.0819327623798298	0.0793153797245201	0.0774893026320289	0.0821500698693965	0.0759597819337648	0.0785440979823014	0.0720509452425411	0.0722814043677248
390735495	0.0735876837614944	0.0769883774135287	0.0773716205258253	0.0739506140842831	0.0746834377127803	0.0749351546536889	0.0739292894144817	0.0774995676539564	0.0784675855291828	0.0824918369040448	0.0832934282920518	0.0857604085013909	0.078879246738013	0.078370147333674	0.0761167233454868	0.0803153818750191	0.0799119434418716	0.0787529700775527	0.0848664562244218	0.0809898492389173	0.0733013662424384	0.0754290710581481	0.0717406675823714	0.0729413198534622	0.0754938452547513	0.0769378632137864	0.0787936191625135	0.0782623777855083	0.0700235521971695	0.0791060779675425	0.0767252972796519	0.0823870212199174	0.0788957749196291	0.0879989984513535	0.0804661613947678	0.0821671493074593	0.0805397068566026	0.0820092623001526	0.0794553925479214	0.0808196172814007	0.088488051388344	0.0837787828085138	0.0821625995996808	0.0795412562647165	0.0846465214425133	0.0772450225355387	0.0785122403502002	0.0741132336526778	0.0744103095433246
390542635	0.0765023090972601	0.08051577145734	0.0818231832555055	0.0780954949527466	0.0789759746497019	0.0792928199910828	0.0774012591946735	0.0815219673016641	0.0816088604528506	0.0868614323670198	0.0872291683757493	0.0902346369813699	0.084608493536813	0.0824379240037333	0.0809644803902014	0.0847964391600547	0.0858108113195254	0.0830214061703553	0.089145046177908	0.0881325332690347	0.0763980471276229	0.0821941192039031	0.0763347239978285	0.0762319496027244	0.0790555967692218	0.0810319485192431	0.0823324767663027	0.0821566452290027	0.073199312258714	0.082346988387849	0.0799998434226382	0.0881198071667504	0.0822577437972088	0.0927279230090262	0.0847157392776935	0.0866091532131074	0.0856634440002079	0.088031169184043	0.084536015214053	0.0847463479903697	0.0936854519626454	0.0883491076708651	0.0874247844213038	0.0847432447448499	0.0899620225465211	0.0806427010354853	0.0803989813139642	0.0785702744037694	0.0785818687050053
390349774	0.080122287614468	0.0844104797886941	0.0866546514603197	0.0828571734775335	0.083591733815644	0.0840641042526032	0.081425237071385	0.0858312145932982	0.0850093200458683	0.091454200001326	0.0904812514993639	0.0940078333757753	0.0904331601134625	0.0864413309180186	0.085057258693088	0.089393321249933	0.0917613879176616	0.086907973983102	0.0933255764986069	0.0946833569854981	0.079152412314331	0.0889171552455397	0.0803367038936807	0.0797566986947159	0.0822499497414399	0.0858666576324935	0.0864874171592603	0.0857759181363214	0.0767055526990833	0.0860322054037986	0.0836512483910507	0.094398902173016	0.0858007329449223	0.0977974565953406	0.0890346455792927	0.0904385251992909	0.0898796585320563	0.0936011992733924	0.0897128917634268	0.088665261409901	0.0989153286209172	0.0926827137648369	0.0920062930121067	0.0897157245065465	0.0949562151913902	0.0840688928226435	0.0828939657434028	0.0827005054185954	0.0821139337874718
390156914	0.081731635235497	0.085851947857277	0.0886499954233994	0.0847492905190485	0.0849488733413537	0.0857635377998514	0.0829299441732406	0.0870994590566414	0.0861903050803491	0.0931087031940455	0.0909958245019706	0.0946110734718253	0.0922511133325665	0.0878884157702935	0.0858424974141616	0.0907192394612328	0.0934761133095868	0.0875846272763033	0.0945789333093666	0.0965691404896574	0.0795771277781494	0.0910189898379758	0.0812176414094361	0.0807603922742386	0.0830573322426079	0.0880189207524751	0.0882696684327611	0.0867762536310849	0.07810287077399	0.0871021798334367	0.0854640616008481	0.0962839235403189	0.0871210891342004	0.0997422202430913	0.0904264802363574	0.0913425644259237	0.0906912370885149	0.0948415987707214	0.0913699298814418	0.0898598837786524	0.100480574094704	0.0937477018495426	0.0933268246639785	0.0912286918292923	0.0963577115762454	0.0850652445745225	0.0838545459883151	0.083614981547864	0.0828005770441718
389964053	0.0806532978322252	0.0844903980325319	0.087364048738754	0.0830941936726716	0.0832273266427698	0.0842308899089256	0.0816300001001878	0.0851073596234066	0.0849050958356893	0.0914197238764171	0.0890551833711695	0.0922710404821772	0.0898072129160263	0.0865708550199036	0.083696957828202	0.0884577790711407	0.0908368562489082	0.0853106511826644	0.0932597182462871	0.0938241436775437	0.0779501915343091	0.0879150077571502	0.0794562548116498	0.0792297315752772	0.0817261517018095	0.0872414060441786	0.0873194475933757	0.085836603577788	0.0773015866041504	0.0856876500805958	0.0850623166718689	0.0935623390835265	0.0856165680516338	0.0981287509892153	0.0888340328198154	0.0896763742839268	0.0883180633882573	0.0921165697588437	0.0891911461706354	0.0881041888643618	0.0980029646192232	0.0915199521703451	0.0912430054195388	0.0894170192223209	0.0941289731042586	0.0834494681565025	0.0832641062751196	0.0814791193648633	0.0810295756227747
389771193	0.0776517021109628	0.0804525933767029	0.0831788067919247	0.0786125395944797	0.0794074841644451	0.0801987257850694	0.0781040465488353	0.0808849562972825	0.0816212007506094	0.0869840130784733	0.0852428519580804	0.0877823931549984	0.0841939926574804	0.0826520197664828	0.0793805291236861	0.0837502043602522	0.0849557681045467	0.0813112644768893	0.0896380394274826	0.0873646349099492	0.0751919126492421	0.0810161780874798	0.0759045072950265	0.0760044640969073	0.0784877789959786	0.0837689236003268	0.0837651840171471	0.0828547922931743	0.0740554371869222	0.082441792583162	0.0817295780677664	0.0876933431643906	0.0818362911904672	0.0934536888520694	0.0849744938140686	0.0860835332255379	0.0833637727560671	0.0870871765828059	0.0843314911696233	0.0842151568548822	0.0926493515141295	0.0866100984604417	0.0861232388059945	0.0846536344635434	0.0890500454473066	0.0798844711509666	0.0808490418120854	0.0773699788376589	0.0774364523822047
389578332	0.0746403688846572	0.0761647478329234	0.0785979565492706	0.0740570650533324	0.0753538422486136	0.0759343511377986	0.0744459278128458	0.0770551079172418	0.07815486822858	0.0826622077306379	0.0815944188455813	0.0839113162619327	0.0789617596235894	0.0783610251749764	0.0753192664481616	0.0795396415059405	0.0796695469587645	0.0777545082397588	0.0854373584655184	0.0812053079735708	0.0728187534655671	0.0751727008227057	0.0724106260882335	0.0729566620681188	0.0752517234012947	0.0793967944200332	0.0795579806989572	0.0792556799916355	0.0702349011041278	0.078805818229443	0.0771985286972096	0.0821628941204221	0.0783244736425416	0.0883718207436962	0.0812193048352642	0.0828400721266165	0.0788753381682972	0.0825570211370074	0.0799314890748416	0.0803714764263175	0.0876856290527186	0.0820288537344976	0.0810387399698441	0.0796656525060918	0.0841970339874156	0.0764405837388166	0.0776874224309243	0.073696921034598	0.0738950408730077
389385471	0.0741844035117065	0.0758670149805977	0.0781388746372012	0.0738510715598542	0.0749134234579356	0.0756040772887125	0.074409210358049	0.0773068317260234	0.0777961232546916	0.0826525200005726	0.081824260439647	0.0844401960947545	0.0789511080538337	0.07795662218585	0.0753712963091176	0.079887693263314	0.0802645692125091	0.0778543897958483	0.0847414083103288	0.0812337136304998	0.0728527183631455	0.0760502918788075	0.0722121622719722	0.0730985705165343	0.0752346376434655	0.0785410907131633	0.079037729445678	0.07885065487019	0.0701995824746476	0.0787556060231165	0.0762322317313757	0.0820829574854702	0.0785450111053337	0.087729443011821	0.0810661405919126	0.0831159684636728	0.0792384149028884	0.0830254653689359	0.0802887071667357	0.0801109853457933	0.0875209573327792	0.0824264676530597	0.0809072711966161	0.0792691562930838	0.0844778069304541	0.0762817432144239	0.0771553602567876	0.0741307088147826	0.0737286766486914
389192611	0.0756727437357397	0.0787193256671914	0.0807315380762422	0.077111314563331	0.0778029479178444	0.078451555922536	0.0770361779519174	0.0800542231772841	0.0799038144688261	0.0855371291871434	0.0846089235310891	0.0874736963089236	0.0824324141374857	0.0805758681455658	0.077967601025996	0.0831443357022273	0.084178850299128	0.0805064119985718	0.0869352419965221	0.0852399643840468	0.0744806247950147	0.0806187178761039	0.0743481169901817	0.0750254223517513	0.0772829962894961	0.0810101170540289	0.0816765547472624	0.0811060228260072	0.0729306852661728	0.0817413075129288	0.0785109635243175	0.0858352060972338	0.0811627241225421	0.0907460677266103	0.0832936973508437	0.0850196376840031	0.0824423085839878	0.0868186500633801	0.0835602050666319	0.0825634832131793	0.0906442841917746	0.0858560577622497	0.0843024435651233	0.0821276063053331	0.0881388787922524	0.0783641929064209	0.0790302986959764	0.0770989873511297	0.0758404460811997
38899975	0.0757666089237965	0.0792868840760004	0.0805566030802641	0.0781153032984253	0.078508239218985	0.0789411271398543	0.0771946728320949	0.079990166588721	0.0800122643640611	0.0857835897327162	0.0846693338654633	0.0877885324082013	0.0831679397701417	0.0810590950814673	0.0778766983528725	0.0835056363139753	0.0844283661502691	0.0809765704680483	0.087141302198573	0.0856042448951885	0.0745068675564984	0.0810739975772639	0.0744375933606171	0.0745374627369964	0.0775367055379396	0.081056435338854	0.0816187035893563	0.0814310998305011	0.0731619867120126	0.0819440673453466	0.0787309240238288	0.0863158253283387	0.0813590878928382	0.0913145781657181	0.0833939721198076	0.0843471346682683	0.0827776398447597	0.087164899034684	0.0836219103031408	0.0828593511557715	0.0912730791174261	0.0861865245577909	0.0851762061271689	0.0825456882916352	0.0886535644205201	0.078586265195934	0.0795170801726766	0.0772490245579068	0.0758425594495341
38880689	0.0756347496277257	0.078599435334785	0.07967480804067	0.0779313907865822	0.0778827734459717	0.0785287726403864	0.0765402229477231	0.0793356867690818	0.0792465373944855	0.0853382901244919	0.0839797539635562	0.0876074338045988	0.0831385176320168	0.0809477010971921	0.0774830764044736	0.0830034102445017	0.0840833380633762	0.0806550160811237	0.0871257015224459	0.0851141242262633	0.0740522910620568	0.0806866885032636	0.074324903601216	0.07382971335587	0.0776524679932426	0.0797959780991989	0.0801105150811715	0.080896960219494	0.0726839008979099	0.0807861460836995	0.0782383885595202	0.0858200564243939	0.0806189151668702	0.0908902188154535	0.0831515176985718	0.0837918894456564	0.0822439614794077	0.0865686460218435	0.0829493054016948	0.0825012833666185	0.0911959965254381	0.0859754666118558	0.0853120085005467	0.082553908556683	0.0884416407407701	0.0785544105652246	0.0793666132214761	0.0768568754213718	0.0755176762780292
388614029	0.0774608936424396	0.0804002603897831	0.0822161428588415	0.0801553747171848	0.0798730857265331	0.0810322221701127	0.0786492408440974	0.0818033649876946	0.0808022382564927	0.0878256167121993	0.086224673083622	0.0899669166660006	0.0859928573866557	0.0833044683985628	0.0802312574052717	0.0853217687489559	0.0872051089431517	0.0825047470160614	0.0899601384340252	0.0883885431888628	0.0754543964217558	0.0842790270715589	0.0766237149735836	0.0758021602981989	0.0797141821360365	0.0816732574015226	0.0818253733273634	0.0825768403710223	0.0750877405846111	0.0826480478816128	0.0804860992844537	0.0895490346401663	0.082408227999002	0.0933690259857261	0.0854861037705755	0.0858723782454512	0.0841995343577576	0.0890131447733796	0.0855566336033819	0.0847156350723293	0.0938235068990838	0.0889806461329615	0.0882006644456568	0.0854529410799186	0.0913782917188285	0.0808719242168846	0.0806720304292757	0.0792911729021355	0.0775461725190761
388421169	0.0777631288924614	0.0808528644118721	0.0828847437945973	0.0803715597527414	0.0803492796574365	0.0817301657762807	0.0792490479817525	0.0826551145985767	0.0812018018162293	0.0881949958293293	0.0870367539269699	0.0900066129083123	0.0862805033865668	0.0834802683329396	0.0810483662025469	0.0853833948267635	0.0873500208825667	0.0826600982448168	0.0906697113036465	0.088721507174713	0.0757602493137786	0.0848261776134765	0.076802782145759	0.0765051272284245	0.0797182944819388	0.0824095638301087	0.0826312952027014	0.0829356156140934	0.0759163713750984	0.0832593324739643	0.081044615053742	0.0912643411124467	0.0831723209421907	0.093976494692491	0.0860696091614911	0.085884661971355	0.0843842419920623	0.0888342329031164	0.0858731318390134	0.0850589169643378	0.0940714375533645	0.0896609197676138	0.088731770847626	0.0861036470981923	0.0914990383490199	0.0815614247644989	0.080482398508068	0.0795275870742067	0.0778994277801257
388228308	0.0762351955973166	0.0793052796226939	0.0807095976916532	0.0779947252583673	0.0786899703688309	0.0799270957653443	0.0777152853990014	0.0810394330178275	0.0796791260334766	0.0858548243617881	0.0853212124744202	0.087612914133407	0.083801254794021	0.0813472114637071	0.0792508689956701	0.0829299474572907	0.0842948461160483	0.0809858119761221	0.0885576406323844	0.0858075699983354	0.0745693350597284	0.081889802055247	0.0750229552693675	0.0752103838519499	0.0776998984590274	0.0811446008912893	0.0813924100363287	0.081580195024565	0.0739724234216172	0.0816400726191783	0.0792449985723257	0.0893524911746648	0.0818274702440239	0.0922818089734071	0.0843644309200569	0.0841319695735609	0.0826116499515189	0.0865623978225256	0.0833998507922074	0.0828305585405597	0.0915241189911203	0.0875713627187773	0.086506970458991	0.0843236498839721	0.0886514678443103	0.079976469284124	0.0790422585488722	0.0772221883305	0.0764325666474228
388035448	0.0754047728006803	0.07905193628521	0.0798199612185784	0.0770040233054663	0.0782774633931341	0.079261855702452	0.0773501873160835	0.0802237424318991	0.078920462693031	0.084986954704238	0.0841217122257464	0.0864781201470312	0.0827435372479	0.0806341201635354	0.0783647716318318	0.082121197965776	0.0829290135552702	0.0804818865872343	0.0873004690415136	0.0846882568248158	0.0741904658340862	0.0805664176513974	0.0743718148179522	0.0745956906765307	0.0768320284763257	0.0813769333915116	0.0817190649161553	0.0811458311602598	0.072774304951912	0.081350183042819	0.0785919128192395	0.0883241112143534	0.0808210270588871	0.0918644417842453	0.0833765555045217	0.0839296516347189	0.0817958371409806	0.0859866951431845	0.0823465968779311	0.081698111197665	0.0902474017894054	0.0866545939775982	0.0854590203604696	0.0836058056107128	0.0875067587143339	0.0790173554135831	0.07912477586039	0.0761166654968681	0.0759095796950738
387842587	0.0737019748977526	0.0778434298665371	0.0781311723762023	0.0753046239980087	0.0763108325320393	0.076969914437276	0.0758628540390292	0.078162627079683	0.0774759469086894	0.0835156842816678	0.0819261608749845	0.0846596505543432	0.0805348715245124	0.0790135422412886	0.0765208553625737	0.0804130637372683	0.0806279438533793	0.0789835268273225	0.0851808111773647	0.0821240633061006	0.0729571370380455	0.0777032329989729	0.0724299163876119	0.073326303275114	0.0755140862143074	0.0799345498641944	0.0807342794772656	0.0793439618455869	0.0710495183071738	0.0799514845055231	0.0769223315012439	0.0855983841820653	0.078759482006624	0.0898652776239361	0.0812552017602013	0.0828714481931196	0.0796773860779607	0.0835012491076045	0.0803961695013424	0.0802261327827729	0.0882919680511309	0.0844062203435418	0.0832846203061347	0.0812830565997022	0.0852750128537705	0.0773799997484759	0.0786288767848489	0.0742500900034666	0.0740210470401713
387649726	0.0721750470004424	0.0762776372047778	0.0766525952884191	0.0735300440100311	0.074062733763001	0.074259699764454	0.0738916912970027	0.0761200327870509	0.0764247219466613	0.0819675126988766	0.0799401253258834	0.083253081435069	0.0785895247496989	0.0773377296567974	0.0750505166547345	0.0785111807010595	0.0785948136381563	0.0774197635451621	0.0834237060588585	0.0797260860273036	0.0713848741172984	0.0751914552499897	0.0706250371044591	0.0721399952136427	0.0744244659458289	0.0777427320793334	0.0787309226909809	0.0775210195044437	0.0696164921610089	0.0777635850075687	0.0751403840101266	0.0829483280599532	0.0771214703601967	0.0875324565132133	0.0794575319345119	0.0819505668006002	0.0778246369413615	0.0809790898422006	0.0785361569987394	0.0791688588423146	0.0866996696745474	0.0822407925908562	0.0811766325874244	0.0791639533360409	0.0830215509718224	0.0757976594166542	0.0775862392949023	0.072658913681097	0.0718003323652215
387456866	0.0727984401672716	0.0761172998155624	0.0779350779608381	0.0741840126264663	0.0749115558553887	0.0746067487070208	0.0739307361734069	0.076691087170845	0.0772996577780728	0.082862960220173	0.0808860069050977	0.0846751483229591	0.0798427744015702	0.0780964028277289	0.0763133663620838	0.0794579386222779	0.0800431160967149	0.0781841579815051	0.0843597513700655	0.0813719166083704	0.0715707198157427	0.076889659885487	0.0716846501297798	0.0726686070340889	0.075546115187241	0.0778847062504165	0.0786240441816319	0.0781975567355554	0.0703444612011701	0.077601025292802	0.0758104988161123	0.0837414561651801	0.0781025496223629	0.0882326281101469	0.0803141221528864	0.0835490525288261	0.0790828836034659	0.0821483852993403	0.0794450618037205	0.0804394470966336	0.0879693683770086	0.0831481802468427	0.0821310992376664	0.0803306679870109	0.084205408927709	0.0762532983611738	0.0781296924655911	0.0736952155978207	0.072240224275101
387264005	0.0753677270794117	0.0770831941248412	0.0813757224969566	0.0770390602201363	0.0781963894560107	0.0778511378127301	0.0758595484108376	0.0792538075645052	0.0793533572904394	0.0860693011076124	0.0842309993343587	0.088104125099033	0.0834662259499703	0.0808568611666308	0.0795977582752942	0.0832410701789183	0.084649814808908	0.0808655888848711	0.0872259181290057	0.0862424769235695	0.0733935830169145	0.0818840826894481	0.0749796655696937	0.074587842800137	0.0784036284026719	0.0802508557275552	0.0807634247313677	0.0806437931656126	0.072532172254742	0.0798800327113503	0.0784619114090361	0.0874633068276092	0.0807740254863034	0.0917487921008106	0.083097247205014	0.0866519169909805	0.0828949209790968	0.0864223923110923	0.0830199416066372	0.0833452392207089	0.0916737775092991	0.0864938017546555	0.0857942058125217	0.0839021483023818	0.0885646083067348	0.078972166906267	0.0801431335860703	0.0768481464980033	0.0751956184583637
387071145	0.0789976968543951	0.080208370425929	0.0860279615676181	0.081740136323439	0.0828980527483175	0.0830097164598403	0.079609039616897	0.0832181826932749	0.0826345719420316	0.0906865301247468	0.0883343591528096	0.0922148427149686	0.0886207523107159	0.0850355886032696	0.0840081276433964	0.0885935677696823	0.0908993803291261	0.0847230922463922	0.0911994389447232	0.0925856042411869	0.076109008380152	0.088542796363872	0.0791534985285832	0.077694700978292	0.0818924751610165	0.0849628704877921	0.0854356891378445	0.0843620774659662	0.0757054350636469	0.0841323102500649	0.0825950691286052	0.093398901234797	0.0842263682915062	0.0968267722503156	0.0871986539320093	0.0900427862269216	0.0877642609388145	0.0920677711816905	0.0883845070813697	0.0869949804108053	0.0967113206139307	0.0914771563440913	0.091016469646066	0.0887818387320956	0.0943504749940936	0.0831164963139256	0.0829329034901036	0.0811643801174342	0.0791898834653437
386878283999999	0.0792833034312767	0.0816703557871735	0.0866488793713935	0.0831737909345316	0.0839725442916326	0.0842588782109891	0.0810023299235028	0.0844530673193997	0.0834594111109106	0.091475888751103	0.0890161189178419	0.0926866797797587	0.0900210827061098	0.0859829521672433	0.0846299347050077	0.0896228651350488	0.0919126968963361	0.0854670287886768	0.0917129476953029	0.0936472704920233	0.0767341259445591	0.0898332824171394	0.0795681942998155	0.0784753716494454	0.0822682713187766	0.0862331048441075	0.0872989683482898	0.0852371030999202	0.0763622120041855	0.0854346499924163	0.0837313527488487	0.0949541395478071	0.0848317136672823	0.0974670080043015	0.0883044021199681	0.0900414128842045	0.0885601606181454	0.0930246332315041	0.0894837824632083	0.0871820205217676	0.0973754431906106	0.092644590190312	0.0920735598433601	0.0895888967888614	0.0951173711723108	0.0840255973671065	0.0832178607462023	0.0817776016584605	0.0797236733958964
386685424	0.0765651749894605	0.0799487935236133	0.0832094876824592	0.0802334383675013	0.0808631988039573	0.0809497703295428	0.0787192346837388	0.0824649591292489	0.0811363168488834	0.0882784260190643	0.0865402858629736	0.0898399314917216	0.0872021112559962	0.0833031410267401	0.0812846283484819	0.0862416167812523	0.0877361999792666	0.0827835443118124	0.0888027506360201	0.0895722461403641	0.0751619329575832	0.0857347544756002	0.0764976846841234	0.0761996745337883	0.0798355066946128	0.0828223140529936	0.0845208559857655	0.0826527308639995	0.0746856397006409	0.0829351935061692	0.0812076551593345	0.0912965486135242	0.0823535120487698	0.0937712495937763	0.0858852023367001	0.0873608348782215	0.0855410183940889	0.0896020400959056	0.0859766456758488	0.0841469143356072	0.0936641471807397	0.0892557127145025	0.088578365226562	0.0860956027658203	0.0911589381058926	0.0814977272613777	0.0806875183784094	0.0785897063067081	0.0771391826310509
386492563	0.0759300074031545	0.0797863412410478	0.0817882286847458	0.0787333682767745	0.0798593609653426	0.0798125279806052	0.0775140435377575	0.0820092757093915	0.0802726192050913	0.0870264497503433	0.0854004593457482	0.088600394535705	0.0862256957010699	0.0822274073253449	0.0797742313844123	0.0848389126733024	0.0858639518324739	0.0817581657461824	0.0882607846608493	0.0878615324324777	0.0746343157737682	0.0841817146065839	0.0752672702115681	0.074887648880581	0.0787878505865622	0.0820720321103463	0.0832407191633498	0.0815387332269078	0.0747945729166827	0.081683311836835	0.0803543167365803	0.0894997893855009	0.0813015871137539	0.0927463445347022	0.0849748629358309	0.0865170101899757	0.0841107644954807	0.0882101638140613	0.0844455018972648	0.0831324337392412	0.0922688364785977	0.0874914528550582	0.0867989369560873	0.0845725555448225	0.0896822188979122	0.0802620229867159	0.0791605872979309	0.0772120492926559	0.0764076315192106
386299702	0.0756882057399836	0.0797161631521235	0.0805604094571282	0.077869838797839	0.0798069082673167	0.0794412262853348	0.0767782606245469	0.081406299696957	0.0796763758782029	0.0861662708723633	0.0842436526746135	0.0874644664554953	0.0852059679306673	0.081083713673692	0.0789171802222206	0.0837925748122404	0.0844096972597783	0.0811630793235473	0.088277123532629	0.0863493132756902	0.0741036800858825	0.0828070525699768	0.0745405649513187	0.0741480181881434	0.0776786772990037	0.082244149821823	0.082690573229652	0.0807532686536171	0.0741896377803081	0.080815151962183	0.0798617122041689	0.0880376929974168	0.080651096825851	0.0921862082786247	0.084228527312446	0.0852413998086455	0.0826425411819468	0.0870082212441628	0.0834892418074751	0.0825660076787691	0.0915578702016552	0.0862680920657549	0.085321829215699	0.0834980336397797	0.0887567692105598	0.0792090153556459	0.0779256069368312	0.0763973992477441	0.0759564801733489
386106842	0.0733833081097269	0.0769723643102258	0.0769085151934729	0.0751045824632966	0.0771852228175099	0.0762757097414341	0.0742706467705365	0.0781092195155464	0.0769118622705531	0.0829331175694995	0.0812127524477835	0.0844004554501138	0.0810947717224009	0.0775149261769897	0.0759153854956328	0.0801251832626209	0.0804041344005866	0.0782208551026774	0.0853229041215832	0.0820737826373341	0.071949312723108	0.0779033659958126	0.0717865919051018	0.0722357911201044	0.0747768370825048	0.0788970019476926	0.0797273697176437	0.0780400679673908	0.0707214813457471	0.0780891653992657	0.0768716108205399	0.0837746402072268	0.0780388191246934	0.0883285829650091	0.0810671612327146	0.0815191186065605	0.0792331198301046	0.0831618370442312	0.0804194577711756	0.0798468872690754	0.0881471611153292	0.0829852963866654	0.0815359531086218	0.0800998627795288	0.084978959295188	0.0763876898069726	0.0755752006686535	0.0735760627837079	0.0733577954526288
385913981	0.0714540626226093	0.0733492268801859	0.073877569592989	0.0723754316333407	0.0738234131326559	0.0727642637200514	0.0715491714844897	0.0748866435064588	0.0742275895472009	0.0799962710197198	0.0791157688407531	0.0821449764820376	0.0772512657651902	0.0747176553010184	0.0732278135175234	0.0769829379071636	0.0775783746217898	0.0753549489873992	0.0819394333278949	0.0790860945803218	0.0698659297221876	0.0740589007804786	0.06924062877078	0.0707199171102309	0.0726747002569175	0.0745090831227792	0.0756845446485315	0.0753482225640487	0.0673911139634985	0.0750378271857552	0.0734070191141144	0.0796912589905813	0.0753395930182565	0.0844905680700047	0.0781146334054276	0.0788251808604629	0.0769858247103291	0.0799712387156783	0.0779081651774514	0.0775082568663008	0.0849700089485737	0.0803168427392211	0.0788192846160108	0.0774198104562754	0.0817165452184011	0.0742013651232382	0.0740365835733365	0.0712046316132976	0.0711585915537809
385721121	0.0750003343603493	0.0738296764721008	0.0779222821880129	0.0756551486241001	0.0761850990587957	0.0758838124360409	0.0736871978216196	0.0778377346842526	0.0770030706488361	0.0840318651650315	0.0836455919405395	0.0869586994690738	0.0816753031832422	0.0793334485339786	0.0776264827141564	0.0818511941230938	0.0839642681440808	0.078877033906207	0.0851827343003553	0.0864030436550437	0.0721243160427023	0.0812731636922402	0.0732007822661236	0.0743738722526828	0.0764344563664773	0.0759285163564032	0.0761152940329641	0.0778194995477085	0.0696714689905549	0.0772421567349471	0.0753721550943063	0.0845864719443072	0.0775868002640844	0.0884125470203652	0.0812462322573574	0.0836319010711148	0.0825408368120534	0.0857768955160907	0.0829052433268264	0.0815389970166194	0.089673028381354	0.0853165223413494	0.0842942081245571	0.0824050426562402	0.0872359857618453	0.0779043295999347	0.0771200420405999	0.075856702526374	0.075148255931196
38552826	0.0872748215400816	0.0840663044999865	0.0935385325290178	0.0901747036843139	0.0894177386611249	0.0909439808013269	0.0856814651996834	0.0910522353088765	0.0890041285233152	0.0997433184017534	0.0973006272484148	0.102161686526732	0.0993407811714248	0.095395007529165	0.0929606778076445	0.0990253301136561	0.104125077551669	0.0923826311295899	0.0994731129064814	0.109314862148813	0.0818739947611783	0.104447318015603	0.087801787841427	0.0859581384271595	0.0885543083283077	0.0894116547530207	0.0878947774263539	0.0902443244826176	0.0818234293803937	0.0897465915323523	0.0877135928469918	0.104686977461022	0.0885712759349193	0.105110979205048	0.0943992762543796	0.0990760431657988	0.0995198680893389	0.105151819666537	0.100538020759425	0.0956623396230461	0.107057860887271	0.102717000420643	0.101554200074464	0.0992479976283428	0.106336223099666	0.0904599758892693	0.0874041403444095	0.0915129216727045	0.0882879122729036
3853354	0.0983824220497699	0.0983286773674531	0.109008285244875	0.105285735082425	0.103586228450653	0.106776680432113	0.0990982764602111	0.10406865386613	0.101016450322541	0.114848652996939	0.108080836643446	0.114513335909149	0.115300110670451	0.109928787810885	0.106345949983539	0.114369264215569	0.121458933117328	0.104293418658524	0.112923402137531	0.128968972366285	0.0911569086303886	0.123809238079823	0.100891727373273	0.0953574399116212	0.0985389661904164	0.107065742365052	0.104880950836153	0.103815557679011	0.0950642475131614	0.103435941433257	0.101360396790592	0.1248241412008	0.09999851540649	0.121434112916229	0.107535375040359	0.111493024687673	0.113012263529496	0.121825441915647	0.116566993557902	0.108317204093514	0.122760422744012	0.11834989355246	0.115884870032897	0.114113874864317	0.123013297015628	0.101393470655469	0.0969795240146203	0.105059552965269	0.0991053334505178
385142539	0.0925512915463764	0.0956695176404971	0.102577753415361	0.0995305759052239	0.0984924892840711	0.101062858014366	0.0948357715432538	0.0985569408500097	0.0964165971430766	0.108320647438965	0.101290655613458	0.107109076799702	0.10668165611845	0.102402464331985	0.0992691082988855	0.106611946792466	0.111719806560449	0.0980927190794323	0.106733955108906	0.117813482955865	0.0870221914738561	0.112274295940961	0.0940986767137024	0.0894797032926214	0.0927491776149769	0.103382612356544	0.102582997872022	0.0994279152088598	0.091279398746034	0.0991630464882409	0.097113371629225	0.117068338578469	0.0962165820358898	0.114728748994333	0.102416486381755	0.103778855018597	0.104325837246416	0.111991607535337	0.107891731232124	0.101722860934353	0.114664551563456	0.110435506491916	0.107219974145249	0.105968128209877	0.113699668762018	0.0955338072811917	0.0926003099673911	0.0975636206628229	0.0926381311385682
384949679	0.0781774444470213	0.0814652428076566	0.0840924125253451	0.0817617776137938	0.0818646278876072	0.0828387227135408	0.0797281374523042	0.0827756062668822	0.0825431849015706	0.0902428241797186	0.0863134722831249	0.0899170979606117	0.0862228520140054	0.0839356766091131	0.0822875375154568	0.0873202096079222	0.0891993340624658	0.083051297546456	0.0903751659570425	0.0919310219911823	0.0757672709635726	0.0865412675977361	0.0777549890458679	0.0766221962344725	0.0794760879557847	0.0856988327823367	0.0862179137499734	0.0843607789886284	0.0771283434674871	0.0839965309945974	0.0822311677347862	0.0935682984318145	0.0834979858334561	0.0955766029673061	0.087031521486463	0.0867940371866953	0.0854870145402866	0.089364009081677	0.0870740430094402	0.0856252811517143	0.0948232864721037	0.0910013501505101	0.0878691790152215	0.0865334119637477	0.0920271210461396	0.0813565478520937	0.0808264341174571	0.0800857854522816	0.0780303640095873
384756818	0.070526776587625	0.0734356690814713	0.074289760558465	0.0719624166882327	0.0720626535081623	0.0723966969009322	0.0712323909052225	0.0739369440095112	0.0747616563857927	0.0802000405440458	0.0780399031341815	0.0802154170177665	0.0752648010573411	0.0742115094039046	0.072884281965988	0.0766811945750077	0.0772254483782186	0.074767978744458	0.0813954859834901	0.0780445609174865	0.0693561472338879	0.072936235047862	0.0691608346723939	0.0695868393975682	0.0721500758022321	0.0759576653339318	0.0768213820735265	0.0760537548088098	0.0688712445516052	0.0753036329476613	0.0738596123308648	0.0802580705333466	0.0760831212260855	0.085043500600144	0.0784611694729778	0.077777884330164	0.0754236860690609	0.077124281102626	0.0761857885060701	0.0767529830367507	0.083942064368002	0.0804450346179759	0.0776232627959012	0.0759907232376638	0.0804262353602501	0.073481634681622	0.0743500038725283	0.070565708209541	0.0701253702022152
384563957	0.0698132454131471	0.07179811739342	0.0738680397068384	0.070940419543121	0.0705357362574584	0.0707506540747807	0.0701724660706314	0.0732901048450977	0.0738536218093307	0.0788424586427458	0.0773401462692495	0.0795384091917409	0.0743267894835774	0.0736089329808628	0.0719301452941323	0.0754587810154968	0.0761110991845812	0.0738359643579192	0.0806617844369814	0.0766314911782719	0.0683828774536044	0.071880443161274	0.0682431538930299	0.0686832408387417	0.0713975313646495	0.0743568691223984	0.0751745875353826	0.0749810194273904	0.0675840718085836	0.0741869405613872	0.0724175436332862	0.0783621379472062	0.0749502707299487	0.0836337725337421	0.0774706014128339	0.0771585041478022	0.0745045187118614	0.0761428925516291	0.0753971338072203	0.0756734504407026	0.0825629228453764	0.07908372980812	0.0769601260340701	0.0748984248743996	0.0793933962276724	0.0725138515193615	0.0737004881052011	0.0693866905132433	0.0694396496566643
384371097	0.0713161329657438	0.072370129283355	0.076109957382157	0.073043855558291	0.072753804263072	0.0728648798693842	0.0715598655324904	0.0758110216231284	0.0755056377740164	0.0806018249945097	0.0798992544941015	0.082189551210941	0.0774685342113674	0.0760153395283183	0.0740430365662389	0.0777453616905072	0.07901519840577	0.075709270730641	0.0830069355651586	0.0795287321682061	0.0695281089818218	0.0755471105348055	0.0699170287594739	0.0701137575944321	0.0729961811248677	0.0757018997855517	0.0763001694336466	0.0761512136674655	0.0687308815885657	0.0758215159398672	0.073439664055011	0.0811768534275051	0.0760474935803613	0.0853149919445697	0.0791404407682369	0.0795773996834503	0.0767409346454025	0.0796825570609953	0.0777601580409168	0.0775385921300331	0.0849590415563226	0.0810992703321442	0.0797432408419757	0.0773078631012617	0.0824825812674283	0.0741508899728161	0.0750343856788977	0.0713945472915235	0.0712981694193209
384178236	0.0734056364365187	0.0734507661627651	0.0783137538763655	0.0758255641833585	0.0757803302108198	0.075794351137435	0.073444474488993	0.0785551383102207	0.077607256080224	0.083379308762759	0.0833238106785932	0.0853922650649243	0.0815538622143665	0.0789645900778895	0.0765220706443952	0.0810314323233348	0.0830973031846075	0.0783421494020104	0.085863342319207	0.0838305122396139	0.0713971657222656	0.0803684468501888	0.0724266331930206	0.072096266234888	0.0752075746940009	0.0774701062658336	0.0780736354739171	0.0778159680773299	0.0699724212272633	0.0779714547786408	0.0754559876096981	0.0851080652848377	0.0775854613720758	0.0882603296040911	0.0813821806033316	0.0829474626351404	0.0801781507832433	0.0843507795830748	0.0809716462305228	0.0801536696451097	0.0886750851595159	0.0841114694607013	0.0831477768821037	0.0806297410785265	0.0864118772011417	0.0763876143597328	0.0765370901651213	0.0745308722630068	0.0737707221816066
383985376	0.0778535442159971	0.0773431214136244	0.0836411956663396	0.0812920783427314	0.0807534713682645	0.0810572300392586	0.0781895734714104	0.0829211191592842	0.0816645232724849	0.089343596139648	0.0885597970792526	0.0910941558278246	0.0878989953486037	0.0847786563569159	0.0817603614526872	0.0873975502609023	0.0905156133716439	0.0834299438454834	0.0907487003358835	0.0925526686177778	0.0752589665426258	0.0885468793265687	0.077629920371027	0.0761082441706749	0.0798546933602914	0.0820259273156388	0.0828987843178157	0.0822854726579784	0.0739261296032216	0.0826062794448829	0.0804408555074918	0.0921457437139267	0.0813651182919147	0.0948580446375518	0.0858813990001903	0.088874659881409	0.0867693238392412	0.0914449321635588	0.087711947673416	0.0851848437346023	0.0952262984519002	0.0902829927644771	0.0890888890263816	0.0866073570136411	0.0931168478627135	0.0807849188828165	0.0795228320691605	0.0807274054755895	0.0785158238425642
383792515	0.0824027886651042	0.0831732503235435	0.089954864595654	0.0872741044768322	0.0861496544384444	0.0871911906609393	0.0842655558253586	0.0873918788002646	0.0861009903125099	0.0956238809481556	0.0930537616813515	0.0963467722465618	0.0938467319958495	0.0909782890947855	0.0875003603232921	0.0936871275582497	0.0976451476117733	0.0885678881972332	0.0956076868603697	0.101036716782353	0.0792310844246886	0.0962936735088308	0.0830945523525478	0.0806838305051608	0.0846110078658214	0.0885318852563088	0.0894773728056361	0.088028028907681	0.0797360541614237	0.0878790024712477	0.086145283604016	0.0996927538044074	0.0856573535381467	0.101783907582457	0.0906353874611382	0.0943748541471028	0.0928238644210879	0.097969383307342	0.09464601511824	0.0903056709797507	0.101463728498324	0.0967809921588542	0.0950053962307485	0.0925563888900847	0.0999231942377321	0.0856043224463851	0.0830641019123013	0.0868023629069909	0.0834284762186015
383599655	0.0811601668767131	0.0836979218848135	0.0888122381864606	0.0859722338731014	0.085453329332345	0.0867133317578636	0.0843743063989393	0.0861309277905278	0.0849476685094824	0.0941151174155062	0.0908438734393616	0.0941662612668122	0.0918345439093328	0.0894705993749247	0.086204629022667	0.0917729704781723	0.0952401939618692	0.0870061997682644	0.0942192814467257	0.0979639321702718	0.0782994528728722	0.0938499316233969	0.0816009196864645	0.0802133242767503	0.0832910326778449	0.0886579710916243	0.089378381771302	0.0878996544288126	0.0798020729838668	0.0869356653503382	0.0853384531431542	0.0977610211775145	0.0845288333233889	0.100375477418775	0.0894023310272612	0.0924892800245874	0.0908109068323446	0.0958732874658276	0.092721931078496	0.0888806875010556	0.0995640336902734	0.0950781773640637	0.0934278278757482	0.0909868239151003	0.0979922980716983	0.0848566753063534	0.0826714053098561	0.0851260260063064	0.0824277389189808
383406794	0.0765717001722331	0.0796432057206059	0.0826455259479074	0.0796592234035996	0.0804157988405849	0.0809809722108634	0.0794828143996514	0.0813876078356019	0.0799543278814525	0.0876415665561096	0.0846854158552454	0.0877949395497341	0.084926786933373	0.0826333061222699	0.0803456379742413	0.0852408777764012	0.0871576992302828	0.0812756756201618	0.0889885201051419	0.0881316658720321	0.0744488569238171	0.0853051508702097	0.0754565368523519	0.0759639252514007	0.0783722147188788	0.0834478812208877	0.0838527079703242	0.0829819237159178	0.0748159043968582	0.0817777710900484	0.0800410966861734	0.0895067385060368	0.0800541349382003	0.0936796212610445	0.0843794273404442	0.0860223672362935	0.0842605572262818	0.0884655704404856	0.0852057586848046	0.0833641524732266	0.092736342013493	0.0880688837170909	0.0871981880368164	0.0845886779530416	0.0903236584454843	0.0801499857430904	0.079291676887053	0.0790968405074068	0.0773410277039821
383213934	0.0736691438460061	0.0767889540462709	0.0786594531872486	0.0755213731427218	0.0768266013191563	0.0767419102734331	0.075816227575789	0.0784514057481276	0.0767557285196211	0.0835645932100787	0.0805488800432819	0.0839977704826241	0.0805362568342171	0.0780707325222143	0.0761733336479972	0.0813171047945989	0.0818941853607452	0.0778418149557299	0.0854232041471837	0.0821836745027502	0.0720744478115361	0.0795982586216032	0.0714952122252863	0.0728466832367343	0.0755757359185085	0.0799786075512298	0.0802600192736145	0.0794978941370921	0.0713362519387194	0.0788338924043227	0.0766048025093107	0.0844138265050641	0.0776063516204499	0.0893194045336541	0.0809912268221194	0.0815341729992433	0.0802255888256966	0.0839332676988757	0.0804883905575569	0.0798184811141366	0.0884732821396789	0.083550213051105	0.0830510351936876	0.0804052420396987	0.0852625199935811	0.0767012803962566	0.076684268372426	0.0753507092773252	0.0736057008118794
383021073	0.0715332582111112	0.0745063189946621	0.0761244889830142	0.0729708296892043	0.0742688801632271	0.0740478821054133	0.0736266098847433	0.0761477671815333	0.0750437329686479	0.0812221193886866	0.0781616547400389	0.0822020882917804	0.078079223309878	0.0758708281348664	0.0732372787583697	0.0785424983541572	0.078622805115562	0.0761109807803017	0.0827806414320487	0.0788898287705438	0.0704072227433358	0.0757625183943735	0.0694728605686476	0.0707213690830537	0.0738697447405907	0.0775794964524084	0.0784605841234627	0.0773997634964161	0.0693972507222171	0.0774369407252549	0.0745470312636239	0.0814740736888879	0.0762101068705213	0.086473102076065	0.0786670443927519	0.078579954332991	0.0777094514942214	0.0811380766354962	0.0778587314973417	0.0777221922930059	0.085961470926141	0.0809244071893546	0.0801863815182601	0.077981291344222	0.0823886190130049	0.0743464694408903	0.074952838101242	0.0725015513376251	0.0712213609967421
382828212	0.0698282668059988	0.0724169510871087	0.0743330130628587	0.0710695134593868	0.0725534272211555	0.0721226753534591	0.0720105452623021	0.0740193621552465	0.073742934638661	0.0795974806923459	0.0768787642919858	0.0811292778324579	0.0763234831153838	0.0746864637497001	0.0715042355050167	0.0760128185485038	0.0765231640165112	0.07475065649581	0.0807871372607931	0.0765436494952312	0.0689978343684962	0.0729178878259309	0.0682038304209204	0.0690686352342872	0.0718478989915007	0.075455718980472	0.0771956669790494	0.0756154683052934	0.0678015241358325	0.0757625099339655	0.072904267890525	0.0791385343493718	0.0749683943281864	0.0843652630676529	0.0770778719286216	0.0765623034487473	0.0755175948473162	0.0787345336750038	0.0758382596987011	0.0762265958691708	0.0839524036266635	0.0791378338939625	0.0781410483458696	0.0762115211965993	0.0805206801407166	0.0726844615020185	0.0741968605298467	0.0700113549313792	0.0696577127771894
382635352	0.0693498056252571	0.0712715293428741	0.0739176639033195	0.0706122272725398	0.0719881316699966	0.071312907322636	0.0708894429469897	0.0732367091824214	0.0730791273792196	0.0790248071269186	0.0771121645558313	0.0812264812036658	0.075604858671224	0.074354165835057	0.0714390734083901	0.0748151625559752	0.0761439400390382	0.0742981780614917	0.0802436316623757	0.0762997968674616	0.068528515016432	0.0721730075884162	0.0680395287121669	0.0686439364391315	0.0705421674182979	0.0741477002501313	0.0756474216332033	0.0744789581216317	0.066979574612251	0.0742807345557258	0.0719278196014912	0.0779662561111481	0.0745571030644576	0.0837426846825314	0.0766295578211464	0.0765289436315353	0.0749046778237874	0.0782374409378664	0.0750442193059391	0.07579056997143	0.0831428709519106	0.0788251384280656	0.0779089744969731	0.0755358437145332	0.0799817387603253	0.0720808420995463	0.0741913614664785	0.069384501497647	0.069189361969376
382442491	0.0706221729722444	0.0717513984904312	0.0756176187113785	0.072629940526707	0.0731716878511553	0.0727350042892675	0.0715647359772582	0.0747090582029786	0.0740217011016448	0.0801296631424418	0.0794130581663397	0.0835286339889239	0.077465032722059	0.0758069198483379	0.0734602634839944	0.076232769890157	0.0783435398540304	0.0759287505121573	0.0819541436831556	0.0796017418611076	0.0692636394210613	0.0753358813210984	0.0699298552889585	0.0703808501343756	0.0715853376927908	0.0747588243839619	0.0748397573899435	0.0751363762135731	0.0681562469120059	0.0750026590267726	0.0727741732386253	0.0794702367452788	0.0755812334626894	0.0853354095167243	0.0779987634600407	0.0791603857229423	0.0774089857889237	0.0807770652535745	0.0770529313302059	0.0774769654363957	0.0848059017839308	0.0809941352867812	0.080078285169846	0.0774500969884435	0.0819421683994642	0.0732281549981389	0.0746900069978165	0.0716288634857151	0.070680530315602
382249631	0.0747649430471393	0.0760709439718286	0.0812303607366322	0.0784528346312285	0.0783507482491707	0.0782566870821402	0.0762954857645649	0.0797558865614234	0.0781012849336794	0.0850204438059611	0.0845415577548512	0.0887441095187708	0.0840921627293174	0.0809701432980226	0.0791925056363729	0.0821125578586999	0.0851683663367391	0.0807891565689585	0.0873454252211476	0.0878084488892338	0.0720843876332121	0.084309529426697	0.074884927646033	0.0747218575751245	0.0758782923719288	0.0801420336161472	0.078740257855217	0.0795976780117387	0.0728815359385094	0.0798931039123672	0.077796188049999	0.0861915633047853	0.0793800190508271	0.0909254829528616	0.0825947566060984	0.0848722119867511	0.0837796319693842	0.0877724770753063	0.0838683072627979	0.0825797502574736	0.0906011587423606	0.0870232860266259	0.0858116729569225	0.0839375014166395	0.0883662073476706	0.0774145348468471	0.0771934779705962	0.0775484722192737	0.0753739198627816
38205677	0.0776550134958256	0.0796662236182603	0.0850227451954682	0.082176147345004	0.0819955477067287	0.0821503931082228	0.0798508544408804	0.0832102179573114	0.0809608816580715	0.0888810190672209	0.0877365523847764	0.0915453122592905	0.0888300479044702	0.0846964385441765	0.0830470400059145	0.0865382741331835	0.0900506818622367	0.0838651335314314	0.0911053395292713	0.0928368164246392	0.0742834691740659	0.0900942574194846	0.0777418843728241	0.0770903098801322	0.0790157467419287	0.0844123329217939	0.0829184693535737	0.0833461106647998	0.0762107759794154	0.0834383123230808	0.0819537430893417	0.0912549275727555	0.0818062741258133	0.0949528371767126	0.0853499948887115	0.0882444986959004	0.0876459038298851	0.0926588029190938	0.0886736701666769	0.0857168394761865	0.0945414479463408	0.0907677112082744	0.0895878437975551	0.0885308787053529	0.0929824655004271	0.0803006084439511	0.078981198787719	0.0813240523076078	0.0784711670350347
38186391	0.0774795777926072	0.078819866097921	0.0842563501709459	0.0814513838705533	0.0807658967692678	0.0815877147741687	0.079450777644658	0.0825535108832675	0.0805971331524247	0.0890240493131244	0.0875099928538874	0.09075470634836	0.0882989141751984	0.0843975424283701	0.0825600658927586	0.0867908161329273	0.0900336379110137	0.0834344072590054	0.0905871009364593	0.0921405145587871	0.0745562865995676	0.0888286120740183	0.0770047457973346	0.0762942185512913	0.0796111474929061	0.0833474164253866	0.0830844039582727	0.0833607839649488	0.0757447545598883	0.0826839920663528	0.0817613726289753	0.0914713219617456	0.080937980308285	0.0947690582716033	0.0846538118085131	0.087595502962942	0.0868883962222992	0.0921678583015565	0.0881353511189018	0.0849290716393587	0.0942544372312336	0.0900552564238336	0.0892657339796323	0.0880172425025583	0.093281614915978	0.0802490061625246	0.0785605131125319	0.0807906982438266	0.0780633564945143
381671049	0.0791230404445707	0.079841125454898	0.085692302395949	0.0831161487188095	0.0816980454437105	0.0833608364488381	0.081074122062044	0.0837731255661402	0.0820463819605688	0.0912617645500001	0.0887534727927361	0.0917990097099402	0.0893742561824069	0.0857248060495555	0.0841751903726042	0.0891213029208445	0.0919356705248862	0.0847337117736146	0.0914122290218052	0.0941348609673337	0.0758664739357895	0.0895680629595486	0.0784223640020778	0.0769614648554994	0.0814219932566789	0.0850934036372688	0.0852213855341885	0.0847338794215867	0.0772215880689466	0.0837795169907746	0.0830824860085903	0.0943100425682381	0.0822226701148663	0.0966520866886169	0.0865370077603518	0.0885607508303043	0.0878279914972802	0.0934960879225121	0.0894161138002616	0.0862035904628843	0.0961701776139516	0.09174024791493	0.0907052163786462	0.088963915043404	0.0955302973780899	0.081971606451284	0.0798464886824721	0.0819484998469749	0.0790559090593646
381478188	0.078537558053265	0.0798531754422588	0.0843355946866961	0.0820770163882901	0.081077035192465	0.0828349138615241	0.0804368776315187	0.0830232637065097	0.0812539865705226	0.0905601117020924	0.0871583934829632	0.0899078815003391	0.0871536921979359	0.0842898874506556	0.0831121399357738	0.0878924494452416	0.0894298276309546	0.0833687797673395	0.0896347759618483	0.0913866065229849	0.0749536004782326	0.0865480557688156	0.0774560824147961	0.0756921663684935	0.0799423988062947	0.0854981763573569	0.0850235172456296	0.0838488212003303	0.0765040901156724	0.0829880379990335	0.0823524324274654	0.0929634014511791	0.0820269407423839	0.0952860154476362	0.0859526165655295	0.0867541767358727	0.0859803233646257	0.0912346434694673	0.0876094266643272	0.085269951189294	0.0947991075679601	0.0903862346682187	0.0886394809525736	0.0867789552740421	0.0931266899437917	0.081250639268711	0.0796341721361836	0.0801797748521721	0.0775449323340369
381285328	0.0719257864887869	0.0739939517326353	0.0759686908489081	0.0738229147417007	0.0740041714456595	0.0750527961560639	0.0733075410238599	0.0761200478236389	0.07472055015331	0.0825530670893179	0.0798998917847631	0.0824254063265211	0.0778112694300741	0.0765773106543193	0.0752483917311946	0.0788995726141595	0.0790817168542687	0.0762883048171406	0.0822144990211868	0.0796200705561783	0.070016683849066	0.0754541701648184	0.0706670468449992	0.0702150796687659	0.0730509911481416	0.0777644155979226	0.077495534072462	0.0771056654826661	0.0694027283140794	0.0762769671903526	0.0753936528772171	0.0823279436007923	0.0762337147891311	0.0867833576173539	0.0789256314813471	0.0789634664179887	0.0779506083322084	0.0811944236420024	0.0784538178736695	0.0784079316918725	0.086224981741099	0.0818171241125463	0.0798765376525623	0.0780355208957228	0.0825729342883795	0.0751026125514608	0.0746897625718672	0.0721457494426689	0.0708857993442372
381092467	0.0673023243755664	0.0694833101647295	0.070924107404214	0.0686573544955437	0.0691912404946293	0.069671072225887	0.0683417626616095	0.0713900645184827	0.070400219748994	0.0771194171461741	0.0753900836588419	0.0784692966404175	0.0723178947191841	0.0716666784720537	0.0702707055208259	0.0731559576974304	0.073593589423392	0.0719234131409279	0.0778960674468232	0.073556720167891	0.0671436020509639	0.0695699775713466	0.0666957054309504	0.067192277846015	0.0690032332981382	0.0714921899532471	0.0722205208440291	0.0727752843296709	0.0646178065541706	0.0720589484735573	0.0705188660975265	0.0755203339645296	0.0722978422475076	0.0815978448030801	0.0745699385875912	0.0743227228895977	0.0733798873142144	0.0752219941135623	0.0728476865221562	0.0740048438464336	0.0809597280325445	0.0766634987422005	0.074848669263841	0.0731605878298425	0.0765573767442028	0.0712819788407422	0.0710224650860498	0.067368361687305	0.0673555863014279
380899607	0.0695021302819867	0.0708393247603428	0.0742188964503871	0.0717744997106567	0.0719566365331648	0.0725479234030973	0.0704653811625072	0.0737261568459158	0.0727488533616688	0.0796372083269831	0.0778449691402489	0.0820338535366279	0.0760660048321754	0.074600248039151	0.0733043236807824	0.076452251666456	0.0781301301985549	0.0746530089913863	0.0808816442889401	0.0791023108896805	0.0689707923673082	0.0748638731504132	0.0696883657028907	0.069541351427638	0.0717452751571803	0.0733974566544685	0.0744640316647758	0.0754452034255841	0.0670832709622321	0.0745439035864272	0.0724906100672386	0.0794810699289887	0.0747313800727255	0.084606568760481	0.0773170801808488	0.0776499029551662	0.0771748541077016	0.0792512150726447	0.0765038390073769	0.0764850776510565	0.0842222343227376	0.0801243184726242	0.0783312348977623	0.0770088836694381	0.0807952502935443	0.0734318184377115	0.0723375362989979	0.0704790784569567	0.070677713940649
380706746	0.0736732847404639	0.0741375544492461	0.0793997739850821	0.0765754415520667	0.0770956134587879	0.0777399565346075	0.0747682994576118	0.077741145329692	0.0772103005250148	0.0841543534029019	0.0817026731485624	0.0868062889117014	0.0818848650658353	0.0796044139470802	0.0781639944085577	0.0820523181985236	0.0843666967968567	0.0793277918693946	0.0854610829231044	0.0861734493459178	0.0716362722082798	0.0820306551382653	0.0737116556933186	0.0728160833395256	0.0759782980587368	0.078626422243432	0.0791469231942553	0.0796092450604595	0.0713798746658679	0.0783399327084489	0.0765369925263601	0.0864472020165284	0.0785299536927224	0.0894195084602583	0.0815999352645702	0.0827869456792177	0.082562826234694	0.0856700575278304	0.0822165270797729	0.0806845624472717	0.0894653310380562	0.0852946748478606	0.0835713025014281	0.0824412481228157	0.0871573284300633	0.0766340953395001	0.0750344846012474	0.0754239614141207	0.0748386180017864
380513886	0.0746210698492345	0.0736315384476203	0.0797375353918672	0.0763866393022469	0.077987940886146	0.0779458755195405	0.0751213539804066	0.0778723232749444	0.0781930260407227	0.0846393616251336	0.0823064708201506	0.0873902412425303	0.0827304558347764	0.0802030919263687	0.0786466055681135	0.0829746587138228	0.0849394634992387	0.0802815959941774	0.0858988307037277	0.0866226658321187	0.0717643591761769	0.0828025027716736	0.0735207731014771	0.0731372839145302	0.0766922609876986	0.0793354555932634	0.0795215095963785	0.0791376822107773	0.0715521361310513	0.0781420770539145	0.0771356425079011	0.0873247330002679	0.0783775105689497	0.0897384781691192	0.0818692566995183	0.0838058951848162	0.0833262336641306	0.0866844935143794	0.0828930461314692	0.0813283505717446	0.0902786267317386	0.0857001339234634	0.0844644953796067	0.0827303799639226	0.0880960010399777	0.0767603814189159	0.0753397798865126	0.0762597105620972	0.0749657770167778
380321025	0.076547824462608	0.0744864757255052	0.0815373896301715	0.0777051611102508	0.0796151632490098	0.0792488324809968	0.0765242084272794	0.0797031963922565	0.0799501083709528	0.0870995316495061	0.0850145439584803	0.0893948988140327	0.0852663314466453	0.0823372996871797	0.0803526366101356	0.0850810302737607	0.0875001197284856	0.081888995922713	0.0875871691102987	0.0894198933321358	0.0731051530761324	0.0859955117386749	0.0751291384811056	0.0745363113597853	0.0784565225423565	0.0810005884855814	0.0810903698011272	0.0800601681376163	0.0729879378698552	0.079462519194345	0.0792727299301496	0.0893700060685056	0.0792254000755433	0.0917994328083376	0.0833095126796472	0.0858886666466358	0.0855190182297104	0.0893629498833576	0.0854290317136058	0.0832182146773813	0.0929072350280882	0.0878377719656084	0.0871172226944232	0.0843797864705021	0.0907570913127261	0.0786830370268732	0.0770352389918189	0.0782762504915097	0.0764283706077896
380128165	0.0797719082020163	0.0790769801290152	0.0862243743005322	0.0820963909969783	0.0834550500348107	0.0834234062865381	0.0807129346390604	0.0838925371076655	0.0836032067600368	0.0918346946939835	0.0893918330001035	0.0930955108217665	0.0901303236777894	0.086928142743174	0.0840640206302515	0.0890708537946497	0.0927098526290659	0.0849400266717145	0.0913119270398204	0.0951886858094577	0.0757077658777722	0.0920711842103954	0.0792407015743506	0.0771239566701121	0.0817117060998053	0.0859330170559198	0.0858470043842905	0.0843332139118263	0.0772400672124554	0.083600551391686	0.0835945491805737	0.0946924869014432	0.082127067920486	0.0965268261464105	0.0869556529717498	0.0891928151908737	0.0894151098283487	0.0943460217515908	0.0904553520085291	0.0868214784768715	0.0976110729058698	0.0922794101780719	0.0915483609405864	0.0883730035901282	0.0956668482771796	0.0822346654525605	0.0804860960834058	0.0819604120127173	0.0794974796866432
379935304	0.0772867432095595	0.0785147804204615	0.0837002963502225	0.0798195884334987	0.0810679395099809	0.0808322705997645	0.0791025116406181	0.0816805632945288	0.0814253975121622	0.0887279881559353	0.0868967779047883	0.0901828444585469	0.0869032862139928	0.0843550229444374	0.081349286903438	0.08562570801207	0.0887293876001111	0.0823285770797293	0.0887439175045938	0.0909432052452837	0.0737917080098059	0.0878205885420492	0.0771843427181241	0.0747988208667596	0.0794506483141764	0.083904084646018	0.0839240420591913	0.0827725430765753	0.0757108330436273	0.0821933342540675	0.0812217230450546	0.0913132193856488	0.0800258507077746	0.0939492350368564	0.0848210724920746	0.0857247557039098	0.085968295359774	0.0901491106096689	0.087105220465196	0.0844022880789757	0.094245100809889	0.0889916434989943	0.0882501374038537	0.0852719916792991	0.0918666950513864	0.0798863811715494	0.0794373302830449	0.0790747851694256	0.0766380769895741
379742443	0.0723294108802665	0.0745272616291528	0.0773913677289361	0.0739547727771838	0.0757432091552982	0.0749237655201203	0.0739687519379434	0.0763009718555699	0.0761203892111549	0.0820049650146085	0.0808921089897933	0.0843947769113681	0.0801069559101583	0.0781211837125338	0.0757818513869196	0.0790883664238101	0.0804485959167144	0.0771850209332393	0.0833268437656511	0.0821728230248411	0.0700158785767654	0.0787195251883461	0.0717881789401731	0.0704521175625039	0.074434563844388	0.078291068008123	0.0784063706622576	0.0775574701503416	0.0706432322637972	0.0774388935701672	0.0756365023366114	0.0832124231849935	0.0760176816794911	0.0877433344467549	0.0800316522839837	0.0796352183634756	0.0795341477863026	0.0822357952465777	0.0797030853720855	0.0792659323011861	0.0870828376156219	0.0821009698723256	0.0815436436230822	0.0790791432045652	0.0842938844299523	0.0750305195545189	0.0756574017920702	0.0734885101205983	0.0712991286793679
379549583	0.0697104041218798	0.0727674534900723	0.0741051119980394	0.0706324357248054	0.0727508594185985	0.0719658212324946	0.0711716527471943	0.073587321423657	0.0733871619717559	0.0788598891571007	0.0771841500224972	0.081350818917784	0.0764330504281763	0.074527005744534	0.0728412431718208	0.0758150028850115	0.0760107191739159	0.0742530853316673	0.0802909069187596	0.0776630887302513	0.0680597373712068	0.0732503592273231	0.0683380000460815	0.0681022128161868	0.071437170714128	0.0757302429903157	0.0757600392469541	0.0748642341842525	0.0678539163461694	0.0745920276973192	0.0729354741574672	0.0786006247353531	0.0747203882435972	0.0845352249201736	0.0779555233040603	0.0763487644500244	0.0762322348174385	0.0785139520553761	0.0757501866969106	0.076509196131222	0.082964728449151	0.0783842233955172	0.0775984754082921	0.0759040723058487	0.0803454417941053	0.0726569196147696	0.0732388436052107	0.0704616236532484	0.0685519431603117
379356722	0.0675008972482874	0.0709396709737812	0.0715596057374926	0.068034404519032	0.0697595912433239	0.0695675425929253	0.069055294021378	0.0716341984502193	0.0717208141650232	0.0766266981012773	0.0744273026349618	0.0789789447526624	0.073155103582448	0.0716568322790343	0.070408228761409	0.0733145850916947	0.072692627105199	0.0718257914093483	0.0776567987204245	0.0742008548245501	0.0663177739118765	0.0687673849627237	0.0654959777063581	0.0662121055773573	0.0691959616610963	0.0731930386117913	0.0735384215434935	0.0730130532300413	0.0658022334212604	0.0722629275292533	0.0708400385684529	0.075006213273642	0.0735030925222476	0.0820982414034335	0.0760906785738732	0.0736848295191565	0.0733809864843225	0.0755241753465382	0.0730068958549988	0.0743539862043003	0.0799160246254687	0.0756871675814687	0.0745053961149104	0.073246067222173	0.0772262903238328	0.0707414520761683	0.0716628935341096	0.0675845325326988	0.0665133708921274
379163862	0.0657700972474123	0.0687377706217997	0.0695658021294765	0.0665874248566056	0.0676100659039134	0.0678502198138385	0.0672236108826069	0.0701434835096716	0.0705243943949051	0.0743867599943271	0.0727143390678093	0.0772207843988813	0.0705903019238608	0.0695441183132481	0.0683214899078818	0.0713710283132593	0.0702611163483128	0.0701625284539752	0.0759941131395393	0.0714894048304292	0.0649398453142865	0.0657211483860712	0.0637783349596834	0.0650765078673467	0.0676273301670682	0.0707021759002209	0.0717796854917336	0.0714875395206498	0.0641707560163066	0.0704244032311183	0.068991002518264	0.0724500312567801	0.0717425444372589	0.0801910716103397	0.0739111104270607	0.0720453567300688	0.0709068822094177	0.0729406135230331	0.0710737124925667	0.0728107528038486	0.078115025965087	0.0739189396766172	0.0727490026391019	0.0711953374478841	0.0748013509555901	0.0691553848683924	0.0707431461860051	0.065286842885111	0.0653078507128002
378971001	0.0654911672408907	0.0677969428912171	0.0690582007707008	0.0666626460327719	0.0673964679671868	0.0677253091854668	0.0665126635566686	0.0697681119441012	0.0701587950027757	0.0734022790263608	0.0725701852641098	0.0765681800441106	0.0699512026063234	0.0689252784554822	0.0673784008069641	0.0706870701978176	0.069963292355051	0.0698238088937922	0.0759189198340708	0.0709623018976885	0.0646992885267294	0.0650705292443782	0.0637034629367613	0.0652732610705536	0.0671632159110441	0.0700863952321925	0.0713172221696378	0.0710097071633669	0.0637323836644473	0.0697874098808384	0.0682844894159392	0.0719515342581065	0.0708438358714999	0.0796180897146024	0.0730009042418421	0.0722253482514729	0.0699698819479675	0.0719441330526799	0.0705025734422862	0.072177372256318	0.0781216069822698	0.073763371326296	0.0727767688050891	0.0708209063594805	0.0742584881499942	0.0689010767837144	0.0703049132239194	0.0647560664165641	0.0655126172515898
378778141	0.0658296505259658	0.0679118571108416	0.0694113857163317	0.0670752280730181	0.067747587011013	0.0681302477425058	0.0668205993116084	0.070015289349541	0.0702037993290805	0.0739148649229053	0.0730592343601865	0.0763083004773923	0.0704301760332562	0.069304617711718	0.0674167342958721	0.0706644603631728	0.070786366505483	0.07022900180192	0.0762059780807567	0.0716682348265374	0.0652557108273628	0.0658171499434089	0.064415322657625	0.0658431899273121	0.0675018745431435	0.070739532037494	0.0712120386737476	0.071026514887805	0.0640975536392786	0.0700789430987365	0.068325052650681	0.0723610437452766	0.0709601204718161	0.0798584956048347	0.0733429356993327	0.073023245607801	0.0700302474237756	0.0721442253916823	0.0704696237139016	0.0718229820844128	0.0787689343714461	0.0743581414885258	0.0734737480200735	0.0712827331945914	0.0748800087984648	0.0692406283506709	0.070142654563338	0.0651555112162985	0.0659552106070052
37858528	0.0662402567046095	0.0685301969520452	0.0704316369976899	0.0677145312497522	0.0681534158040742	0.0684197742952614	0.0677805668358085	0.0705374562650952	0.070501167718115	0.0752993954997159	0.0736432704313423	0.0765329475255054	0.071519393889161	0.0705268519142173	0.0682046428722902	0.071249273612377	0.0717896601743212	0.0711774351641455	0.0766490118616239	0.0727573793360546	0.0660742016539598	0.0673177695982353	0.0654603733757918	0.0662467165129547	0.0683663599177536	0.0715855343598872	0.0715391862835803	0.071259651231857	0.0647513283569053	0.0708315496267421	0.0690024338489097	0.0735622567336709	0.0715245958127614	0.080420679562493	0.0740402740758757	0.0738013529277678	0.0707109839471527	0.0734417900870093	0.0710792715337535	0.0718431794038907	0.0795861871438161	0.0752559781360909	0.0743030167826722	0.0718749194047381	0.0758333026143932	0.0694333934988669	0.0703586215131906	0.0658793844320613	0.0662171465818055
37839242	0.066495536869758	0.0688586854873676	0.0712792237281824	0.068054152407155	0.0682639313776716	0.0680787029348136	0.0680803480735999	0.0707343213553793	0.070533204403075	0.0759354777499677	0.0738530774862383	0.0768089599133167	0.0723077660234861	0.0714006762714003	0.0688183997488867	0.0718107546414525	0.0722690165639057	0.071741357803312	0.0769591828335637	0.0731785721839	0.0664201532396402	0.0681331975147607	0.0659264219909549	0.066334695428907	0.0687041138660943	0.071458271537662	0.0720503576872888	0.0714445529505466	0.0647855243309095	0.0709512201164629	0.0695913177641738	0.074722630514351	0.0717292604833748	0.0804312781260155	0.0741795504993874	0.0742954532503244	0.0713093413015871	0.0741441612116625	0.071921374313762	0.0719091419080716	0.0799123263970896	0.0757575423301535	0.0743723018066353	0.0719350823721903	0.075947328557528	0.0695061380428652	0.0704689069641337	0.0663142185563925	0.0663593673727955
378199559	0.066963581766278	0.0692139722499891	0.0723358607925	0.0687439398951567	0.0688837496460691	0.0682294456092465	0.0681041766089343	0.0713333323016316	0.0709296883701745	0.0764557467472276	0.0743725220631271	0.0774997323986482	0.0734384625121247	0.0718215103018317	0.0697365595412941	0.0726560064661435	0.073174548612568	0.0722125641464564	0.0775932420314284	0.0738042329728481	0.0668377909431658	0.069231825914054	0.0661758642107706	0.0668140651940124	0.0688152442368204	0.0716204475938662	0.0729393431524782	0.0721552214544218	0.0649371101059088	0.0712250570263454	0.0702315664543886	0.0759603711294984	0.0721428970184894	0.0808385925708828	0.0745276046652961	0.0751604397079482	0.0723187962445443	0.0748154465528747	0.0730232533893237	0.0726812570212719	0.0804570189059982	0.0764984436682211	0.0747709559432129	0.0724796547443639	0.076245009404147	0.0702422472416095	0.0707157129260401	0.0671110603482094	0.0671744924952648
378006698	0.0679027569158965	0.0703304499297854	0.0743209493928062	0.0702836272552372	0.0706010382030002	0.0695810675978539	0.0692134169464921	0.072817975294733	0.0724259144562481	0.0777550809714801	0.0757021014656028	0.0788316428816298	0.0755243133817643	0.0727773986716987	0.0712415269822292	0.0742006551289467	0.0751872202055759	0.0731350773295345	0.0790637968947322	0.0756339510879156	0.067747911689153	0.07178113689968	0.066910358821145	0.0677846736770179	0.0695844361638803	0.0734834799671642	0.0742951397821514	0.0735084394412877	0.0660770032946849	0.072840675573449	0.0715470199935813	0.0780237784015269	0.073306927168509	0.0823998835437783	0.0756766992312905	0.0763832865165656	0.0739207048568773	0.0768285803666671	0.0744705328444147	0.0743679973653691	0.0819596103645218	0.0779732635982556	0.0764542655560404	0.0743217581631446	0.0777692111216361	0.0714863549388272	0.0711977639722655	0.0686691858353885	0.0686045349859394
377813838	0.067818682784142	0.0704657053853538	0.0747129863130872	0.0702044966047194	0.0710451465538531	0.0696111959078081	0.0697082819724017	0.0729972256295283	0.07301533585746	0.0775226815146643	0.0758580468646834	0.0787124570861514	0.075664329574039	0.0727806463702134	0.0710466054293232	0.0743937357905013	0.0752560120355478	0.0728973618693894	0.0793548026174356	0.0757153660021943	0.0676924678616447	0.0721609282681941	0.0664601643909852	0.0675475813059791	0.069561695478697	0.0741823602803017	0.0742172600169295	0.0735054774594128	0.0662852893056531	0.0734551670361131	0.0719168699069014	0.0783137174221071	0.0734157263028251	0.0825964947863209	0.0756024259875013	0.0759556109487761	0.0737349693765035	0.0771785062918037	0.074214290770545	0.074664702880363	0.0821910465810109	0.0777819658845113	0.0766685879494168	0.0748939789650052	0.077768457094248	0.0715525179699779	0.0708563159240011	0.0687795471883848	0.0685258489344535
377620977	0.0661783491881176	0.0688406651492919	0.072312319505159	0.0680488577333809	0.0694142229892627	0.0675714055476781	0.0680765331576176	0.0709884738387874	0.0713782127001976	0.0752103440746318	0.074175648956432	0.0768787251064323	0.0727862516191854	0.0707828417855702	0.0688147231920908	0.0725845105990839	0.0722065491848087	0.0712486477591358	0.0775873577487036	0.0730176256730996	0.0662726790725797	0.0688679340619469	0.0644420119919045	0.0659611299534856	0.0681345743809255	0.0721038976415669	0.0721522870522063	0.0718239065678219	0.064630640699806	0.0717363608994551	0.0704719947789284	0.0760962071865793	0.0718184788422126	0.0804765379501222	0.0738498963747056	0.0737752877397709	0.0714270626361	0.074764593069896	0.0718941209499651	0.0730275548550704	0.0802551623943863	0.0752881503787021	0.074485339556906	0.0728596524057921	0.07540509658326	0.0701562952378186	0.0698620904499569	0.0669315067847627	0.0668144882969784
377428117	0.0652060115654291	0.0678254661649486	0.0704920913837995	0.0670235013121265	0.068126200448858	0.0663917886623349	0.066577986120712	0.0692776181828266	0.0698339471342284	0.0738239799117238	0.0731360664589445	0.0760682425929529	0.0706827282921014	0.0693618072492136	0.0676307172778209	0.0714571934871724	0.0704238063216746	0.0703563825066481	0.0764567361011851	0.0716843912178107	0.0653031030023917	0.0664754000789054	0.0634524117594334	0.0651531043894711	0.067427280747211	0.0703020951175133	0.070564492971909	0.0708570841545456	0.0634562138510175	0.0705447059572729	0.0691963102464556	0.0748804245699358	0.0708011358544846	0.0789466511432306	0.0730045243342392	0.0725370545261182	0.0702277748890316	0.0731982309460664	0.0706445126275221	0.0719741224059645	0.0788862904175209	0.0738273128377154	0.0730595014269236	0.071109062503031	0.0741311649029975	0.0690608138051394	0.0696631130979173	0.0658005560467503	0.0658599003599599
377235256	0.0667711084052041	0.0687503871293779	0.072056544718737	0.0687277689087024	0.0690690048108324	0.0682497816564255	0.0677165475552145	0.0703225930309621	0.0707434255829568	0.0755128215664184	0.0744645082102948	0.0780202714637295	0.0725098337657676	0.0710757773714801	0.0696189685513254	0.0732353647065408	0.0731344008826015	0.0718583986829294	0.0782434546829346	0.0746834062990179	0.0663768744483627	0.068849865860066	0.0653013709932368	0.0666901537216389	0.0689235988852152	0.0714812366904867	0.0716781354684941	0.0721833363395736	0.0651121859982006	0.0719200794315534	0.0700411024663536	0.0769915547848904	0.0721959507848744	0.0805538055722803	0.0747117578334074	0.0743486005140013	0.072427353187132	0.0753336817165615	0.0727615888747758	0.0733389449156363	0.0804721274761483	0.075804550161835	0.0748611519008581	0.0725726590158754	0.0763440594985206	0.0698927509326728	0.070954853018789	0.0673678578189349	0.067097009703848
377042396	0.0697231914314369	0.070494069856028	0.0753325045813239	0.0714074406704569	0.0718705875009469	0.0716991176106122	0.0705360682057101	0.0734456871914758	0.0732633654792707	0.0788969115244413	0.0768674321961976	0.0810399409231678	0.076475978052974	0.0745002473682819	0.0728849848860818	0.0765644272477274	0.07745400203401	0.0747828840044974	0.0816567680022127	0.0794907191490968	0.0686880031916555	0.0738015577315926	0.068663862893132	0.0696171772538786	0.0711968950076259	0.0748275665919177	0.0746690457590027	0.0748449511577011	0.0684413607820751	0.0744054856482935	0.0725659026816454	0.0806962157597819	0.0750038183835623	0.0842352123998736	0.0778041842783417	0.0779424691021893	0.0761442130928389	0.0795378680775767	0.0763000451075772	0.0759437982666269	0.0836468835334182	0.0793147107963525	0.078455598341786	0.0761812626262185	0.0802671427368258	0.0722050799223966	0.0729169255575452	0.0704402276174521	0.0695910398881694
376849535	0.0709971264860618	0.0711971294131356	0.0764551367424733	0.0724450962389484	0.073594161520122	0.0729466791633916	0.0718616907674732	0.0751923071344304	0.0745853852405735	0.0802032119361672	0.0777683942648359	0.0817077722726349	0.0781348095748221	0.0758084114898332	0.0739247974596973	0.0777133501802491	0.0785269535427642	0.0760702062226214	0.083048007244243	0.0811221674664621	0.069561041434223	0.07560386506789	0.0702608928118992	0.0708928569748824	0.0715783517283524	0.0767080858880474	0.0761131976701613	0.0760384193078963	0.0695840758992639	0.0752603818640767	0.0738489475062664	0.081763935962058	0.0761436147515896	0.085985005318502	0.0790974216122255	0.0794773261945573	0.0774457784483407	0.0810260931658641	0.0772398042242855	0.0768094932001369	0.0847467029621112	0.0804038827692195	0.0798432204211424	0.0779345111527843	0.0816288483939671	0.0733278243914289	0.0737288383818116	0.0715382320334767	0.0706193760222675
376656674	0.0702317074682838	0.0711322230454411	0.0754203563802596	0.072095855697021	0.0730596510866134	0.0720061079143066	0.0713871530603106	0.074793987902953	0.0743401593911446	0.0790670586217476	0.0770036381530143	0.0803584558947944	0.0773124750785155	0.0747475226029607	0.0731892559983622	0.0765344603840633	0.0770527542901588	0.0751850655869679	0.0819205188275779	0.0794363893712575	0.0687030957835199	0.0739233241582585	0.069453248488926	0.069815546552545	0.0704565517552512	0.0763831172248843	0.0754270755769051	0.075568897379496	0.0682597621743577	0.0744977743088774	0.0732373770500677	0.0802855725873395	0.0751864632096346	0.0849255171545037	0.0780314705938644	0.078494243643511	0.0762107212236623	0.0794970085650599	0.0759769379057156	0.0759270079108558	0.0837832997632983	0.0791487403439859	0.0787404023405421	0.077132273049725	0.0802771651604523	0.0725307963258453	0.0730752914414517	0.0702958657830237	0.0696173753257775
376463814	0.0690755978041825	0.0705989889018356	0.0739245898673995	0.0711684247425585	0.0713343682217733	0.0707632495756978	0.0701305317144461	0.0736650278466754	0.0735767529385808	0.0775022802533282	0.0756308292710802	0.0790978532755244	0.0756095822998887	0.0731361109846234	0.0719989012172889	0.0748903668867122	0.0753394984119875	0.0736797961036263	0.0802729646512051	0.0767905435207316	0.0675598257721067	0.0716472259826479	0.0674481836416	0.0682042434447264	0.0694924144169231	0.0749882194455413	0.0740587369314931	0.0747982904423539	0.0665195225169671	0.0731462293043001	0.0721551296497736	0.0780739249715557	0.0738199052331736	0.0830481399947134	0.0763536018929915	0.0768602403815063	0.0743291959345552	0.0773663750029065	0.0747529943365298	0.0748547629020406	0.0824109218092422	0.0775837479389844	0.0771449976777658	0.0754102746512366	0.0785692494863097	0.0712395501207155	0.0715198508636891	0.0685612148155212	0.0681709775446068
376270953	0.0684538178499947	0.0697133640081716	0.0728302929078913	0.0700726146065532	0.0698616963365921	0.0698915176767981	0.0687276919839487	0.0726828232948078	0.0728041271564629	0.0766303790970437	0.0747685042184723	0.0785851214115395	0.0740100938071538	0.0720645381836107	0.0708458101158311	0.0738575749092063	0.0741272150943733	0.0728665295362771	0.0796455159128662	0.0750584948057446	0.0668696410750523	0.0704964235392993	0.0657669996734456	0.0676813351108428	0.069235776921522	0.0732339863875333	0.0728611341731408	0.0740956234152082	0.065378294149035	0.072124316544089	0.0713133143166081	0.0760605477743984	0.0730533657130664	0.0819988008837828	0.0752195758241027	0.0757073555180419	0.0732788697034303	0.0761050298432374	0.0742280238597952	0.074365891701347	0.0813287557413671	0.0766496485344853	0.0762419216823436	0.0742107029429313	0.0776440733383404	0.0706785481839423	0.0702196914872922	0.0675185935715	0.0675883866638032
376078093	0.0692742732182047	0.0706179730016752	0.0741369839349984	0.0710356421285668	0.0710982195716797	0.0713392933978326	0.0694314593353002	0.0736776496313594	0.073386416624061	0.0778615943525066	0.0761868450736352	0.0798603415283314	0.075235451074358	0.0733149610253346	0.0719320186465961	0.0753140650538687	0.0755926676425361	0.0741397557561466	0.081598532559187	0.0768111742801664	0.0676866155332982	0.07287256546316	0.0667392414427907	0.0688693722177181	0.0705710251417662	0.0738652316920099	0.0739403303955551	0.0749438313679167	0.0665351864348274	0.0735321957486733	0.0721607063676059	0.0774841363851766	0.0740762646700091	0.083618116085466	0.0760762198409245	0.0768251879736983	0.0746947034164046	0.0777068628438907	0.0755943107232609	0.0757584363746586	0.0824065138861157	0.0779643320481316	0.0778079155625662	0.0757727083860858	0.0792579451324171	0.0720039399958191	0.0711978442871336	0.0688360760087352	0.0688706097523251
375885232	0.0701405551294938	0.0721432710530219	0.0760371106529803	0.0727078714430919	0.0732272984750512	0.0732801987427959	0.0711003531236948	0.0752490402378802	0.0742457973125178	0.0793083064708097	0.0779584656660607	0.0814178721331148	0.0772861444779186	0.0751854031433392	0.0739596295086662	0.0772399938126523	0.0777280450656111	0.0757248332439966	0.0837213687921998	0.0792923619532276	0.0689024656088521	0.0758597010869453	0.0685136704445509	0.0694923877959851	0.0718380014215035	0.0755417399197404	0.0759098789349071	0.0762110649364455	0.0685496901561969	0.0754811922954104	0.0732531094957437	0.0802906063903303	0.0754233060139235	0.0857306899110356	0.0774055967626294	0.0785427686197649	0.0762204896744034	0.0796618256089734	0.0768761780478584	0.0772947142473725	0.084076059059131	0.0798666773890376	0.07970129537676	0.077974559815045	0.0813446929252669	0.0734944840220509	0.0730419661754331	0.0705513373563618	0.070229525229244
375692372	0.0695434175623948	0.0713029810675822	0.0754510708907951	0.0720392665315766	0.0726406814519491	0.0724561867260437	0.0707372822942221	0.0745867913693848	0.0735406780264487	0.0786642348678604	0.0776365273303953	0.081490935863529	0.0767775946601191	0.0750714046556781	0.0740974371555869	0.0770199698847786	0.0775806915240861	0.0755335530751345	0.0829557371002577	0.0791746418765522	0.0686246832827354	0.0756453255122259	0.0684065526226463	0.0685296204953487	0.071375200456094	0.0744219392225796	0.074873118328563	0.0754329107030784	0.0683048716830769	0.0747063369015084	0.0721926308785846	0.080208211688338	0.074989354124479	0.085463570145574	0.0768292115014823	0.0783291382550735	0.0759422727250445	0.0795559843564539	0.0760500999003202	0.0767272488067281	0.0838099244970283	0.079941063947569	0.0792737256212487	0.0777323628606154	0.0813148744424985	0.0730743253689449	0.0733192397037638	0.070140865529144	0.070057170614464
375499511	0.0711054248091666	0.0709788914045612	0.0767831361192406	0.0731820047758731	0.0733514090824005	0.0734776838856221	0.0716226991781908	0.0753947833029872	0.0748047665591152	0.0805781187267909	0.0797292746122721	0.0842383856529502	0.0789932875843326	0.0774256554733343	0.0760280751597002	0.0797611173543589	0.0808668435800497	0.0773926111304311	0.0837336391047034	0.0829683099740739	0.0695622670167026	0.0788108633782602	0.0707254273289504	0.0703420723397256	0.0733561022014388	0.0746362160145379	0.0742553457512164	0.0763023960431628	0.0689994384081724	0.0751164887272374	0.0730347613001104	0.0825258248543375	0.0759736132349516	0.087474505012151	0.0782486513555724	0.0804485975356758	0.0792172192383639	0.0828644684587001	0.0785736918099659	0.0780730245375949	0.0863724692420394	0.0825691786245504	0.0815184739897073	0.0797153955334282	0.0846066680557099	0.0744542759823177	0.0745489259482929	0.0723971807998025	0.0722951831990079
375306651	0.0781943776282662	0.0759079186568796	0.0852764625471004	0.0812411720936556	0.0809646339248003	0.0817922404091879	0.0782876401560956	0.0823255258042995	0.0817382740814415	0.0896813203619215	0.0884399286593563	0.0931488953193952	0.0894029027211392	0.0867364597015639	0.0841975958068614	0.0899530189468085	0.0928834282976948	0.0849960888039921	0.0911796182544108	0.0964612040382299	0.0748740491600131	0.0919256511147545	0.0796221918854565	0.0775294552978815	0.0810334607872035	0.0820511094849676	0.0802690334951679	0.083393605766722	0.0754933990341811	0.0818099783805132	0.080243849436066	0.0934192081359802	0.0821445765642276	0.0967577704318185	0.086139817487964	0.0890585136129954	0.0898256390738809	0.0938561168358815	0.0893549039374677	0.0856025607726923	0.0965275283698785	0.0923262396959691	0.0910960156849628	0.0888015854748076	0.0959573583728831	0.0814879446294198	0.0798485125292258	0.0816786924361926	0.0801687868288998
37511379	0.0860437223744024	0.0840048338283116	0.0958782715037435	0.0911096153267303	0.0912800386337297	0.0924714328618075	0.0868845621523987	0.0912472615758566	0.0899884061359298	0.100284249766607	0.09769087590745	0.101984748072612	0.101304276124928	0.0969802995964424	0.0934437875085055	0.100555282837698	0.105860528883238	0.0933655548227831	0.100540638029048	0.110605341716546	0.0810561814627899	0.106480369217544	0.0890267472094543	0.0847542526569294	0.0887443769455662	0.092662672155106	0.0899919751607953	0.0924523067836149	0.0840776422326501	0.0908705189580629	0.0894582327564522	0.106417950946952	0.0896943408783278	0.107545176806326	0.0955036411553421	0.098128678922318	0.100287207557316	0.105523118150643	0.101378023452723	0.0945273296730175	0.10759675360549	0.103335068026498	0.10153056313317	0.0992630005815866	0.107992143614213	0.0895385068829411	0.0860041241691448	0.0916713805748857	0.0881958408299599
374920929	0.0861772779155925	0.0847141635866793	0.0965743316870835	0.0914214414835553	0.0925181128886378	0.0935223524356034	0.0874092058356972	0.092171556532058	0.0904556499047275	0.100975482176783	0.0981635904541006	0.101722476936736	0.101901050203267	0.0971723463936257	0.0935776372456121	0.100137081336315	0.10625949400392	0.0936730269051619	0.101116543170624	0.110566838706714	0.0812001102518807	0.107092597323593	0.0888556222182363	0.0849361885827914	0.0885547009095451	0.0932805869926588	0.0908174961086325	0.0930093680029062	0.084639586905074	0.0916799052470842	0.0902582312674439	0.106951890885954	0.0899027699481358	0.107795700013469	0.0957916957065049	0.0982552282483171	0.100250533103408	0.105555345460484	0.101816086583428	0.0951212071060649	0.107688250415538	0.103955548469344	0.101776810176133	0.0998899392138073	0.108062398624181	0.0900848645653929	0.0859892973397802	0.0918411778697152	0.0881754627507333
374728069	0.0839348779791827	0.0814472525302267	0.0930578678938269	0.0881534963144738	0.0893194049862175	0.0903105408790825	0.0846454787902241	0.0895733239517918	0.0877314848792046	0.0978606435999238	0.0957027135734279	0.0991079703483779	0.0983998396807162	0.0939116346053768	0.090716647932047	0.096579040007749	0.102462472290962	0.0912300440111677	0.0978864840870222	0.106337767732978	0.079171047319085	0.10297512864405	0.0859341850497185	0.0833899743838928	0.0862307000447797	0.0893730351602788	0.0871746759225786	0.0899524450929397	0.0818015311436027	0.0883056542837674	0.0871870493529901	0.102775636727564	0.087269049037699	0.104205826424428	0.0925690000172095	0.0958841707492112	0.0972295367321289	0.101908385894018	0.0981963984175423	0.0926878845338741	0.104324101359679	0.10085177110102	0.0988407738492473	0.0968715210968638	0.104259511271909	0.0879468248682379	0.0838300962495167	0.0889576151773325	0.0859329411066607
374535208	0.0881885262509657	0.086414332920489	0.0980852783201553	0.0934094072688065	0.0944004865831653	0.0954297342335961	0.0896531431981415	0.0940698485448314	0.0915792050302577	0.102958347026455	0.099213259444446	0.103409374340979	0.10369036462551	0.0987177099943537	0.0953613827694367	0.101809392091686	0.108263596418368	0.0951726232960659	0.101874035012844	0.113162281766987	0.0822852746239814	0.109645318395938	0.0905814817877074	0.0871492941643964	0.089809685693085	0.0959032614870592	0.0931569414559725	0.0946536365585334	0.086388340138663	0.0920978907348671	0.0917023231333553	0.109730682864899	0.0911577297457617	0.109668196825143	0.0968280651832664	0.100407226230774	0.101944464865817	0.107701647386744	0.103667576197578	0.0971238458689257	0.109914845619828	0.106168828501427	0.103975823937345	0.101643877070652	0.10990267672201	0.0917627803336024	0.0875416253295487	0.0939039034635419	0.0898055969289592
374342348	0.0888762493199435	0.0898845862806944	0.0995351838273176	0.095084532819917	0.0966783461636809	0.0966499049983054	0.0919681004348656	0.0955295998032477	0.0925860418420506	0.103872263552189	0.098300500172046	0.103034409642502	0.103984405101192	0.0992020608147474	0.0960520402267859	0.102167851411515	0.108081609195861	0.0954039998638511	0.102673263399503	0.113460314927871	0.0830905395847767	0.109570144271081	0.0909770886772248	0.0869807060728595	0.0898631605853936	0.100119852339126	0.0972985058472904	0.0964595167622226	0.0879556068252894	0.093805439695199	0.0938519063882479	0.111775083545883	0.0924452948826003	0.110784248168069	0.0978201574152028	0.100464168829088	0.1017756122953	0.107833948010407	0.103994712484024	0.0975868592642532	0.110899747929051	0.106470243955092	0.104283047816291	0.10180595627404	0.109952821234158	0.0922387772140736	0.0891007593612438	0.0943658231729256	0.0896761309750262
374149487	0.0789315902726273	0.0798835455472326	0.0868606635428989	0.0827454641614152	0.0847114543629651	0.0834201071622341	0.0814972300099185	0.0849578778237279	0.0825002829853651	0.0907570802714811	0.08693432094123	0.0912095059249102	0.0896243505125615	0.0861337635303973	0.084686242598505	0.0886902979624077	0.0918765113642	0.0848177824453912	0.0915850421285103	0.0958513726947306	0.0757840521504381	0.0912545071280727	0.0791763113476288	0.0778051979701122	0.0803855142746388	0.0873024303139089	0.085794050302005	0.0855185746913601	0.0768580858446867	0.0836255091876003	0.0834702701236665	0.0951399632557416	0.0834071638273632	0.0970734376658462	0.0868854586991853	0.0891076505019252	0.0889290778463312	0.0923422190453966	0.0892423196947859	0.0863100090744746	0.0975336492377439	0.0922235055547203	0.0911978216179741	0.0886869694430083	0.0942909037792354	0.0825483099711248	0.0811342493145414	0.0819084441853872	0.0796692805722333
373956627	0.0726568397632475	0.0725759189722669	0.0784177826977814	0.0744669597593972	0.075859492001342	0.074863011067103	0.0739515717531665	0.077835667197136	0.0754544871955773	0.0823062755545114	0.0803490838824826	0.0840453184087074	0.0807719312628215	0.0775377951614256	0.0775602808695334	0.0805521967647107	0.0823646555793012	0.0780602598856303	0.0842895406963813	0.0852797048946841	0.0711233912987319	0.0804801300833205	0.0715678280956108	0.0722322932543436	0.0743512667476296	0.0780574147442288	0.0774047981726671	0.0780795484886731	0.0690912426567159	0.0762975214119144	0.0759914887484852	0.0839800233677306	0.0774517754507383	0.0881822911590067	0.0796726841640548	0.0820262385854163	0.0812247950911295	0.0829514249694443	0.0801901432941253	0.0791771205471126	0.0888956986279993	0.0830010478723084	0.0830089706932386	0.0806159283166896	0.084749652912204	0.0761725160127262	0.0751464917465432	0.0741097619463107	0.0738112385093973
373763766	0.0756007431896572	0.0750270807998706	0.0819097090074991	0.0779196490504602	0.0786618784522964	0.0785669954864964	0.0763545831881162	0.0810378363659013	0.0777805180274633	0.0859926233096405	0.0843117945504485	0.0878126726750692	0.0851175476113137	0.080873463246172	0.0810002587389529	0.0847228071294384	0.0873309103291471	0.0812232889887628	0.0878281374453465	0.0905495447047259	0.0733270905040635	0.0866943872280708	0.074664305925266	0.0746744257706855	0.0772469814651132	0.0810446168496798	0.0801320136438805	0.0812023526147299	0.0720916472359531	0.0788983447390385	0.0784927723029822	0.0884558733116752	0.0802212061323046	0.0919673952059352	0.0826562977098616	0.0856617301021721	0.0855789651069739	0.0875403184555316	0.0845657622530087	0.0825468754139035	0.0925328457969095	0.0865538106497718	0.0867961304496245	0.0845219123637439	0.0894225810407473	0.0787228954528831	0.0772620777031766	0.0777751399308254	0.0767474527160879
373570905	0.0799118007812478	0.0804151991467794	0.0882035901535876	0.0838315039264365	0.0848682269411009	0.0846982983881003	0.0809959634169683	0.0864355768988144	0.0822391870959698	0.0916631782348754	0.0896636710261094	0.0935084726980382	0.0917210806735746	0.0867486309446707	0.0861533882762449	0.090784295582238	0.094234723324748	0.0862254811503461	0.0936930407499922	0.0979316592489378	0.0763492349788416	0.0950569221438066	0.0798995658300452	0.0782584913005322	0.0817567441834981	0.0870874302545687	0.0858629589207619	0.0864934754914981	0.0776640844260507	0.0839093941527233	0.0833499895825596	0.0961514760363636	0.0846332024299919	0.0980711533368282	0.0877637987211139	0.0909700582684161	0.0912069952674086	0.0945077864155213	0.0911389296179674	0.0878742655365403	0.0983163211458911	0.0927221856369468	0.0922720011897798	0.0903310710228459	0.0963641824861362	0.0829017279898432	0.081588572240529	0.0833417893740834	0.080651898180852
373378045	0.0804359332970246	0.0828228612614107	0.0901558995407838	0.0853738976597154	0.0870976496169782	0.0862163372742906	0.0823114723691955	0.0878172548974273	0.0836074929693521	0.0926359011952833	0.0903241310425732	0.0948561780775845	0.0926727619836882	0.087997366100986	0.0868259146429556	0.0917996261687582	0.0951577511453988	0.087105797861618	0.0949513833483753	0.0987930522606327	0.0767684054323701	0.0957115953003694	0.0810678586898052	0.0786473270292665	0.0823391286834952	0.0890888010220894	0.0883275838005481	0.087619175880008	0.0792047157412154	0.0853345435026048	0.0848696966202471	0.0977934989182036	0.0857003829894185	0.0993082710866859	0.0890028214518366	0.0913437775614713	0.0913655942079442	0.0958425234921863	0.0922126036794982	0.0890698808203046	0.0992842638652703	0.0941680036138921	0.0929013680130713	0.091135865161256	0.0974297117916561	0.0836057127370796	0.083107970834891	0.0840976808180283	0.0810566903156578
373185184	0.0774737268576006	0.0806085939862341	0.0868989848179627	0.082234265964123	0.0839650244540464	0.0828181590939718	0.0799521479124766	0.0847646024633092	0.0818357260238081	0.0893602883380444	0.0868109948458449	0.0913977772585833	0.087928665596566	0.0842803170483694	0.083176500344733	0.0879810177809564	0.0902322959553598	0.0839592353621426	0.0913252279085118	0.0936790867758632	0.0748538936398107	0.0895341083372504	0.0779329251782543	0.0759351392233843	0.0792844648712879	0.0864846271606242	0.0864130299826649	0.0844093484612071	0.0765484018663285	0.0829283807770665	0.0825075215489396	0.0932506594729054	0.0832831990883073	0.0957747620947792	0.0861876460173449	0.0871105712386484	0.0870451202702643	0.0916195212501083	0.0879689831302354	0.0861225642957191	0.0954167000589382	0.0904795610896821	0.0894649674769821	0.087125929438983	0.0929256204624946	0.0808020536947475	0.081292706919699	0.0801728786243708	0.078125990951059
372992324	0.073001927931535	0.0755289728570524	0.0808859636981863	0.0764913249521867	0.0781283617909921	0.0769975481450454	0.0755836792209912	0.0795285998990173	0.0781663619379346	0.0841847482895712	0.0816502372098857	0.08581952074007	0.0810549355293854	0.0784376408574627	0.0777524584684976	0.0820801307136738	0.0827974261671497	0.0791195814811466	0.085590843390621	0.0858553850976767	0.0714675769536969	0.0809925193839084	0.072893765989539	0.0719950851843247	0.0750206253034452	0.0810071092881162	0.081181884930813	0.0794315009512655	0.0719134872736547	0.0783765264885784	0.0777515362703841	0.0857220206943047	0.0788668613869479	0.0900001208539368	0.081415493588343	0.0815687345964688	0.0811687798718122	0.0848495647748782	0.0814764984047642	0.0812000469533024	0.0892414141297473	0.0843755124212563	0.0840916696319994	0.081178603917992	0.0861146584050864	0.0766056751793147	0.0773913983046747	0.0746315651235824	0.0737769722482107
372799463	0.0707014471172374	0.0727325847649739	0.0772266268121106	0.0728502087067364	0.0749941791675524	0.0736812047076584	0.0733664872744068	0.0765964519210152	0.0757412176717735	0.0812544407123326	0.0787308174759433	0.0828743830141677	0.077765358779428	0.0754478384880101	0.0747937291292174	0.0787898129219118	0.0789323209899548	0.0765035451433698	0.0822127525919663	0.0813874853985407	0.0693940262373697	0.0766806082053363	0.0702781269572786	0.0701866816152946	0.0728580726214326	0.0774344225981323	0.0773892644520015	0.0770205025624168	0.0691840907743626	0.0754445013317155	0.0747886867565079	0.0812281580257981	0.0760966260801318	0.0867224656307046	0.078589438713739	0.0788124840309391	0.0780957440141801	0.0810431014555854	0.0778142031634981	0.078368943317773	0.0856821274468937	0.0810244803031425	0.0809163661613473	0.0781613752189301	0.0822679832215174	0.0745727575514161	0.0747606625549533	0.0721783444352732	0.0714951327803218
372606603	0.0715695646612255	0.0736173335066407	0.0774673221587964	0.0731028159371543	0.0756513804185163	0.0741367333912792	0.0744001758901213	0.0771984142411127	0.0760950139845336	0.0816896777109227	0.0792567458733207	0.0832867980583973	0.0788785818380271	0.0763858652520762	0.0753374939691707	0.0790382135453549	0.0797508482835636	0.0771788594666486	0.0824787149979648	0.0818830691937746	0.0698550321313284	0.0776802796264183	0.0709943814354506	0.0710283868549207	0.0735165310436807	0.0778267428307123	0.0772583733386673	0.0779341965914498	0.0695303092867797	0.0756415892411664	0.0751412464484764	0.081450069858197	0.076453121838605	0.0872415923373372	0.0788182239129055	0.0793436275000101	0.0786322879232052	0.0817701711453193	0.0782931909663438	0.0786278588491345	0.0860196273186873	0.0815699505974336	0.0813281979175189	0.0789749679759767	0.082594571792201	0.0752393406017088	0.0749265299657737	0.0732401480633914	0.0718776740278155
372413742	0.0724755816434296	0.0747041719803775	0.0781877858511129	0.0741081883567069	0.0763743623195687	0.0747998087511977	0.0752323869943022	0.0780999109565936	0.0768488884484234	0.082384840846412	0.0801793853315343	0.083856916937088	0.079994143433984	0.0773825962371195	0.076195887023261	0.0792894094608921	0.0807323422893506	0.0779682853352151	0.0833701124331324	0.082623785270504	0.0704514583066061	0.0787636382268223	0.0716819812166023	0.0715907587497324	0.0742526345107928	0.0786485065440756	0.0778352745627383	0.0787558753725168	0.0701752815337299	0.0762788243553919	0.0756631807186663	0.0822746272107458	0.0772398797004763	0.0877903887131124	0.0793691078962001	0.0802083628078758	0.0790066387874328	0.082600288611917	0.0792038562854171	0.0788602238856382	0.0867202850769927	0.0822816729166539	0.081765054731777	0.0798113725514509	0.0830448481051729	0.0759915092941281	0.0757355301739258	0.0738887800770679	0.0723647639763915
372220882	0.0722581370166226	0.0745784218726434	0.0778328390854579	0.0742390705702524	0.0761439754376243	0.0742971784001672	0.0749778109255377	0.0779714569799985	0.0766954055647628	0.0822125177990528	0.079906042926302	0.0837507659258344	0.0796290632182494	0.0771213213273158	0.0760501223230763	0.0786320330998655	0.0803073475151999	0.0777126858920353	0.0834155776566741	0.0819723652919174	0.0700549755873863	0.0781814428908325	0.0711702738081598	0.0709677673202355	0.0739738377720218	0.0781812339123663	0.0778830986842403	0.0783080600725646	0.0700835591917581	0.0763204672512577	0.0752964486644899	0.082251226803204	0.0772026908317793	0.0870543130186099	0.0792641846541683	0.0801581367840967	0.0781543249851059	0.082008937184745	0.078933915940201	0.0781893897247247	0.0865898594279496	0.0820414056547576	0.0811191504765552	0.0795221447623677	0.0823345637945445	0.0761538149412199	0.0757669309448621	0.0731765663590175	0.0723075179267199
372028021	0.0715362489348981	0.0739426524395812	0.0768767890688614	0.0733203788860978	0.0754287697701135	0.0729163462144221	0.0743695912347461	0.0772303877324695	0.0759982517995365	0.0813654466065803	0.0790431619387823	0.0830208097894235	0.0781464042658435	0.0763080568644632	0.0750290707518006	0.0775924520745394	0.0789388646272161	0.0769866969978271	0.0829357337238553	0.0807410079988575	0.0694536009876237	0.0765766447755078	0.0700306604772889	0.0700149179726873	0.0733431186848601	0.0772204967332153	0.0775921984468371	0.0772510334012452	0.069436877882331	0.0759747980705116	0.0748550358559203	0.0812155338050326	0.0770045478296701	0.0859168806502238	0.0786104852230361	0.0791278616264376	0.0769748653352265	0.0808894152314818	0.0777287057213652	0.0773641236739838	0.085730115707249	0.0812166204201998	0.0802688149449544	0.0786320553064306	0.081408428539698	0.075681926805585	0.074966044647222	0.0719761634174152	0.0719644807603227
37183516	0.0703553089222572	0.0728761030517825	0.0755461201143333	0.0712670173079022	0.0737475276781244	0.0709427518193325	0.0728552409532103	0.0760227452091216	0.0748517913582635	0.079625548384462	0.0778928605291321	0.0815010209737902	0.0757364954676558	0.0750552677231374	0.0731952899740668	0.0762674642928492	0.076928520355841	0.0757850995683232	0.0819102922630809	0.0789750738550299	0.0689263461904661	0.0741368370536213	0.068555840061845	0.0693283434954198	0.0727460085553435	0.0758646056650334	0.0762898303759962	0.0758811037360914	0.0680189159535186	0.0748594268401798	0.0740337658903294	0.0789494065731516	0.0765752621792021	0.084491727993872	0.0774049233325942	0.0776043878387904	0.075619291330785	0.0789679452387168	0.0757931202568032	0.0765055107379172	0.0841103518034796	0.0796888231664684	0.0792292158515982	0.0770648975404423	0.0802606555799251	0.0742226855497334	0.0739557072272848	0.0705864138126165	0.0709893716174234
3716423	0.0699636283781365	0.0719408887948871	0.0750715310232096	0.0701907099902142	0.0724649353528738	0.0703854786450505	0.07162140622398	0.0755243362221867	0.0741458464687782	0.0787858878911198	0.0775521588866176	0.0811596805020686	0.0747806262112861	0.0747206295929292	0.0724676516105936	0.0763057347173111	0.0764671603321292	0.075426780728955	0.0812909149181969	0.0786403840840949	0.06890972301023	0.073429496175104	0.0682207562460413	0.0696612827965085	0.072908014718741	0.0749541383982578	0.0749946162548599	0.0753173423656069	0.0674020994165895	0.074011331911787	0.0734166283430521	0.0780162814436533	0.0763318056947667	0.0840097503359128	0.0770952877894363	0.0775715921956757	0.0755464078092762	0.0782651515806543	0.0752236024711617	0.0765504588204828	0.0838983721821685	0.0792578147553086	0.0792324534422755	0.0765189026549944	0.0801585912931094	0.0734892510261805	0.0741353377033244	0.070367553708904	0.0705625260840197
371449439	0.0726358211733109	0.0735993291457628	0.078171829199663	0.0735215846477089	0.0750797070134678	0.0741356061194015	0.0737626136991433	0.0781366623698014	0.0762433167412429	0.0822068620397064	0.0808399727706609	0.0847714194359812	0.0788042397623706	0.0778909804619691	0.0759548140110631	0.0803012405704233	0.0809005218508978	0.0782574885340419	0.0841614316245068	0.083614228346477	0.0709206130522865	0.0785177289511224	0.0712087708723774	0.072221656550184	0.0753825952886528	0.0772323972804955	0.0768496786316878	0.0778085311387581	0.0701175450754918	0.0761819213978801	0.0755861392814904	0.0825207798711354	0.0784717502590206	0.0875908300996937	0.0800345385665542	0.0812667672401292	0.0795992321114763	0.0825628526796229	0.0792878836499636	0.0796531033197712	0.0879758742440814	0.0829095460245669	0.0828153680593325	0.0801631620951767	0.0843292696581382	0.0761620405750556	0.07695449443582	0.0736257553928385	0.0733133700119083
371256579	0.0776799663290245	0.0790213938283949	0.0846071372496319	0.0805673489308878	0.0817838583579432	0.081460777094117	0.0791832588533027	0.0838536841956217	0.0813349048450905	0.0890800096658558	0.0870132813682895	0.0912180150878098	0.0867634303225452	0.0841153847409967	0.0828740374796483	0.0873909392350394	0.0890048650417875	0.0836528445304733	0.0907905481240002	0.0927532861275327	0.0748642880706441	0.087964454365127	0.0767094566873685	0.0766328907067428	0.0798698470957625	0.0835260709498343	0.082944946334561	0.083343469231747	0.075384441962339	0.0821517731624534	0.0809199642107895	0.0918043530269212	0.0831264267648994	0.0950459558276649	0.0858651985783043	0.0873578419134705	0.0866561475750881	0.0905907822799855	0.08686312153091	0.0854178578201344	0.0949502658534336	0.0898949089494222	0.0892356097730191	0.0872716364460319	0.0920676496543153	0.0815640425929718	0.0816757604627246	0.0796360444581327	0.0786859744798927
371063718	0.0798176731114606	0.0827387480550051	0.0874443360559733	0.0837466388657475	0.085363222363286	0.0847608054899813	0.0819764447060356	0.0868688169399848	0.0840416367002627	0.0918296712342334	0.0892407397342224	0.0938676258256292	0.0904377731615904	0.0868898037865884	0.0858189560807086	0.0903218214252299	0.0920262714845016	0.0859299582585926	0.0942394143192783	0.0961108202611024	0.0767255664529107	0.0916407256831992	0.0789420128074051	0.078594316957774	0.0817317784737251	0.0874265874993904	0.0873668478029823	0.0863040775631075	0.0776985412415509	0.0860769002551477	0.0836248733056618	0.0961460248124605	0.0851848532538246	0.0987958310418554	0.0885199840570536	0.0894883691635435	0.0892985194667854	0.0938710842564915	0.0901024953762895	0.0877979857204971	0.0974198604109461	0.0929677998318878	0.0918328356382369	0.0904666215528915	0.0951698750689258	0.0839769135102006	0.0835858123914322	0.0820132148679468	0.0809395837319795
370870858	0.0771160455230178	0.0804037589301447	0.0835440150000184	0.0798214677368951	0.0817905529645021	0.0805705579799326	0.0792317030694814	0.0841050382669424	0.0815592951331745	0.0877917817789744	0.085369535233449	0.0901103779797181	0.0863741452296624	0.0832423206133536	0.0818487143463189	0.0861663477445085	0.0867496637639294	0.0827869918777021	0.090985891119165	0.0899893351314199	0.0746331186966911	0.0854794361977393	0.0756931399068499	0.0761547500737049	0.079106755185446	0.0845107131742402	0.0852045099216288	0.0837449393772357	0.0749870333351232	0.0835636509224219	0.0805140616170592	0.091105279135052	0.0825793633105252	0.0951445010685273	0.0850901210552448	0.0858753891625748	0.08513800011912	0.0891309746768637	0.0862657403922415	0.0842216706406399	0.093066675873337	0.0888836885044553	0.0879239722567003	0.0865792836945898	0.0903875913574778	0.0811180709149572	0.0809831116306495	0.078345356533485	0.0781226434060192
370677997	0.0733497716847472	0.0759538893203057	0.0783627718038479	0.0744554140396197	0.0764976354820247	0.0751059560197479	0.0749805687919001	0.0796618961226896	0.0777020578642714	0.0828925615030604	0.0805715572565957	0.0849111391231446	0.0805140710509783	0.0782022086888503	0.0768280490181714	0.0806033520551585	0.0801934887289904	0.0787540304028208	0.0861652098948368	0.0824434451150304	0.071660383058297	0.0776617956014932	0.0714863273484335	0.0727374938338502	0.0757474914783098	0.0796574712136837	0.0802522076399438	0.0798092135579615	0.0711709346296916	0.0786905865788857	0.0761497117026927	0.0842276397985835	0.0793573699413201	0.0894833578650407	0.0803824309217067	0.0814198533981597	0.0798529359934504	0.0829253787279886	0.0809462371868433	0.0795207562819997	0.0878037994149475	0.0831140296525626	0.0825509730025066	0.0810898528689834	0.0840156356350283	0.0773985050443172	0.0778978949728678	0.07380396979606	0.0746128181487158
370485137	0.0717835229911822	0.0738652433475429	0.076615660358023	0.072578500964259	0.0749914688323356	0.0732416145022455	0.0733078360781479	0.0775625082977396	0.0761502464732667	0.0814373732310398	0.0788365427329655	0.0829448462234222	0.0781566569074549	0.0765047941263382	0.0752609180116459	0.0784127967549209	0.0780551540456339	0.0775615301819348	0.0845147690787856	0.0799252167535965	0.0707510956517937	0.0755234715659388	0.0702240909291167	0.0716605967409901	0.0747310588662121	0.0776919996091257	0.0774552419232391	0.0782778860434549	0.0695913991685109	0.0764368201530084	0.074727227609145	0.0818781883071002	0.078696298914836	0.086972147347938	0.0788126233350976	0.0798811307416432	0.0780463966045185	0.0809559953495254	0.078721826860922	0.0779017358179606	0.0862192069618309	0.080926638578059	0.0807122699786906	0.0790998766550218	0.0818021842160236	0.0763594506763499	0.0772813084225218	0.0725824649902593	0.0737982370053167
370292276	0.0730536253783642	0.0755836576418855	0.078637344212584	0.0745497598810038	0.0775348609763348	0.0747060553693385	0.0751385472457098	0.0787068906199816	0.0775510926162941	0.0833567216623791	0.0803276178047869	0.0845211794745782	0.0797315476300326	0.0784498655475726	0.0767743500214027	0.0799895183179468	0.0802344873430728	0.0790589461074255	0.0863618147976077	0.082218055705551	0.0720449059585004	0.0784495166010484	0.0720537327497728	0.0734323969575624	0.0760334783791224	0.0795000369808654	0.0783159488559137	0.0795537290669095	0.0707561577929875	0.0778504803251133	0.0764835392021878	0.0840898018186245	0.0807826160423997	0.088461717896151	0.0805937019071223	0.0817400854233699	0.0799832943726543	0.0832024597778328	0.080134083712746	0.079685762052812	0.0882178262724548	0.0827394543524497	0.0830849389521477	0.0808184643010286	0.0842153760241415	0.0777455661109762	0.0787068304557507	0.07448940739061	0.0755813862388455
370099415	0.074460807626796	0.0780481662431529	0.0803375645415687	0.076108323878395	0.0792032305683463	0.0759130050414148	0.0767469797530067	0.0800960027632763	0.0788913964404783	0.0849629882164331	0.0817847973487722	0.085811301811184	0.0810452100781525	0.0799651724330496	0.0778252609790234	0.0813492823189194	0.0818644102249647	0.0801692605214009	0.0880104531995408	0.0838785742406336	0.0729635509103561	0.0799264938309192	0.0734181301890535	0.0753139013078269	0.0770239258453132	0.0812939540777915	0.0798681433928176	0.0805384410743656	0.072041501272804	0.0795980014693927	0.0778919654299159	0.085626923498438	0.0824373044950398	0.0899530378751145	0.0821597710610357	0.0835222543038418	0.081682482276214	0.0850259818322597	0.0810535610066679	0.0813899657314342	0.0894236240639854	0.0841646964436355	0.0851127137534576	0.0819196538706636	0.0860318085967803	0.0785975808474777	0.0794078434980216	0.0757849172709383	0.0766835085873289
369906555	0.0739869404687328	0.0778056174729585	0.0792506958612843	0.0749413123814169	0.0774769706846781	0.0750552645054784	0.0756651476422681	0.0795724627610293	0.0782603605428795	0.0842146957257257	0.0812366457191692	0.0848990418934537	0.079928637224315	0.0788085765335343	0.0770672334799414	0.0801074736206565	0.0806309907500992	0.079378324274127	0.087289533429675	0.0823942729848747	0.0724410570480061	0.0778653314323063	0.0725349113965893	0.0752346200449788	0.0764772752892086	0.0802773388831482	0.0798093055254795	0.0796325858617523	0.0719038967186748	0.0792496314762264	0.0768053363162893	0.0839453002358601	0.0817719113824474	0.0889379109778805	0.0815610366468868	0.082724359559945	0.0809030364900245	0.0839509898326822	0.0794074067060829	0.0808530504351733	0.0878670565771096	0.0828944290529663	0.0842811099123118	0.0804657234465326	0.0845864857779698	0.0778081527643475	0.0782740782988763	0.0748801260116737	0.0756930018697203
369713694	0.073224681154314	0.0760934977330278	0.0776414267138709	0.0737268137992461	0.0755149070239134	0.0739282197372129	0.0744975208470107	0.078939906235071	0.0775367520643812	0.0831973773829009	0.0804391020294834	0.0841076350844824	0.0788943383586989	0.0772875380706112	0.0763739605355987	0.078689055616956	0.0792487892358867	0.0783290369550857	0.0860856270466528	0.0809535495109917	0.0720613809803377	0.0761910046170072	0.0714355443124701	0.0744414112058469	0.0759691498305516	0.0787569217455386	0.0792444597843786	0.0788494974830209	0.0715443241246559	0.0783597345593971	0.0752447852136813	0.0817747560046078	0.0808723856022579	0.0877312275271714	0.0806527362362573	0.0813498139857704	0.0799236450792842	0.0822956874495786	0.0780867084508736	0.0798521828419864	0.0863460994388494	0.0814036265236136	0.0830425840716644	0.0789609475155062	0.0831465378202344	0.0773566225200041	0.0772140889007395	0.0738571925891684	0.0748861682886603
369520834	0.0738719939134218	0.0750642959808249	0.0775392216314572	0.0743759267267147	0.075564110102625	0.0742210150871482	0.074775395965741	0.0796307132197012	0.0780861056481385	0.083415282145647	0.0810843961865951	0.0849843671343235	0.0797081065644625	0.0773928657335232	0.0769047613800128	0.0793854649193354	0.0797090203733399	0.0786315980113971	0.0863024004282973	0.0817959992599319	0.0726267879845554	0.0771489152855102	0.0714579568778977	0.0744770188552997	0.0767301688579106	0.078386892327464	0.0788495491310004	0.0791912880236161	0.0717765640800433	0.078172440319208	0.075067269898624	0.0814799921476828	0.0811103943035296	0.0881439360202028	0.0809864043267123	0.0815649577747073	0.0805727431233726	0.0822934092314915	0.078738434706284	0.0801453492463073	0.0867514848101428	0.0817034971266461	0.0832709244508181	0.0791985476370672	0.0839017734667398	0.07820515699614	0.0775829254656185	0.0742120075861708	0.0754411909176292
369327973	0.0762645936666211	0.0758140809211758	0.0798882104463605	0.0770536319018593	0.0778155313628237	0.0768335511919073	0.0764123472846418	0.0820081214316282	0.0800999310430044	0.0855865499470557	0.0838113551564406	0.0878334258679489	0.083053875406856	0.0799844872619269	0.0796803488424454	0.0830034930750893	0.0829138761553241	0.0812422209601476	0.0889340506301947	0.0854866078178501	0.0744657174447376	0.0813371747207635	0.0733931145913832	0.0762593731342665	0.0791843835122524	0.079445871804309	0.0795947208892786	0.0809267782558757	0.073307443067153	0.079442132223672	0.0770671838203955	0.084255914493305	0.0826654763799808	0.0906950979002192	0.0831172051036074	0.0841980981509322	0.0835259040326865	0.0851418538198523	0.0817742872657547	0.082471439975208	0.0896853587161477	0.0848340395590259	0.085950795656323	0.0821893939832783	0.087157990161926	0.0803750346469742	0.0794061814834865	0.0766808611178665	0.0774856829314693
369135113	0.0811674016039319	0.0799268370992671	0.0862523172102962	0.082920597943329	0.0835265099027528	0.0829925822592799	0.0811768656111119	0.0872253709444795	0.0846467493750006	0.0916984521321605	0.0897317689069198	0.0940212836399287	0.0903085046733503	0.0865784001722107	0.0860747969463945	0.0902246418468264	0.0906704654129437	0.0869560102742552	0.0947920717205862	0.0938069531414541	0.0785102908241752	0.0898344751983567	0.0790576761359371	0.0810377736530574	0.0841769699740239	0.0844000522789752	0.0841373710237148	0.0858118071528928	0.0779848209917342	0.0843334378682224	0.0825529260928721	0.0914758657392118	0.0869380944641292	0.097060407085354	0.0883274293355184	0.0901528732030434	0.0901185804987566	0.092746333883457	0.0888189956433194	0.0878509868969841	0.0966748540445311	0.0923961763904578	0.0925641510131689	0.0892195956956269	0.0945161004193902	0.0850526295684203	0.0833862872467973	0.0827194918248982	0.0822689014678034
368942252	0.0873290792820081	0.0870771944601853	0.0948442831081939	0.0907920184893403	0.0916694027550011	0.0910690983557059	0.0883220216952584	0.0939695960902431	0.0908509860720412	0.100046917767311	0.0966980302875992	0.101419599095506	0.0989153679588868	0.0948522725646355	0.0935136896564618	0.0983097190617504	0.100364454784271	0.0936297446636913	0.101659877877547	0.104468301242674	0.0834657979499778	0.0992799604738887	0.0867010519477389	0.0868707882974429	0.0901299500388605	0.0935485238594303	0.0925515460218452	0.0930810517930841	0.0850959936867632	0.0917838843932915	0.0900328249429631	0.101213090185413	0.093259375147585	0.10586920929932	0.0955006893517512	0.0970253227728727	0.0978867421054821	0.102489047538659	0.097576331807451	0.0947263794590001	0.105575771186491	0.101680384338825	0.100831781412074	0.0975737182090863	0.10401009148699	0.0910357232105862	0.0888946761465334	0.0904783465045443	0.0881842071993504
368749391	0.0884800126110658	0.0900776758273796	0.096541723686736	0.0922797507712764	0.0941100705718431	0.0925122215983084	0.0901877779047885	0.0953398189818807	0.0923982739035841	0.101477519825705	0.0972484328932004	0.102109479484686	0.0995078457417233	0.0957599118024005	0.0940983523280168	0.09887407902931	0.101380000032208	0.0946452158960181	0.102494549308783	0.106286899137673	0.0843416770370616	0.0993882245586062	0.088236329440072	0.0874659423724118	0.0908035277615394	0.0972265642985619	0.0962475049740338	0.0950717855382343	0.0871662577024636	0.0939090858491952	0.0918773249086498	0.103104449036533	0.0949851438086522	0.107955336100179	0.0972068939693443	0.0974542561882239	0.0986427880237111	0.103810905403054	0.0985098923254173	0.0961419279413858	0.106964677160921	0.103012445011436	0.10232684502701	0.098657548748991	0.105415694364306	0.0920655014961373	0.0905778180982715	0.0916004195372534	0.0885963068750464
368556531	0.0835033551313215	0.0855784575112836	0.0892852660034712	0.0853989455120625	0.0883902069652381	0.0853361586912404	0.0848122019009483	0.0898673366203546	0.0876231862095296	0.094411279727698	0.0908319831239535	0.09566527603242	0.0911998110439424	0.0884751084608536	0.0874869995503532	0.0913851915765889	0.0924449932906331	0.0892617401334447	0.0966246453738075	0.0971567790737419	0.0805651952163069	0.0899426992084916	0.0822891339624393	0.0827566895911226	0.0855351706549679	0.0908649209033802	0.090684111198441	0.0893330596547897	0.0815848884257055	0.0887533667689173	0.0863332679648956	0.0945799513562506	0.0903342035323549	0.100894276805348	0.0914799309469038	0.0911906496515982	0.0918022200246213	0.0955210291666619	0.0904294692944825	0.0907605831911573	0.0993613093102911	0.0953208919658152	0.0957711063922903	0.0917256480283972	0.096844412312674	0.0870724659109874	0.0869325738039614	0.0850208562232622	0.0831411808793707
36836367	0.0796078262993482	0.08142121695742	0.0834989390420505	0.0801820682079132	0.083704634446476	0.0799127590893419	0.0806399971865191	0.0854314213787131	0.0837990556330102	0.08912543372766	0.0860097973580037	0.0910581273022708	0.0852739410236436	0.083261848260459	0.0830047707552013	0.085845394320892	0.0856987553682308	0.08529384032413	0.0924425988238246	0.0899381734825117	0.07784189419186	0.0835800122084735	0.077631882900526	0.0798029695734732	0.0817107714807739	0.0851209629804791	0.0850479839059445	0.0846619603993894	0.0765225844729725	0.0845110058819368	0.0819664943299469	0.088042911789141	0.0870935471518863	0.09510495679289	0.086885850049236	0.0868782802686533	0.0865837310467069	0.0893787089473414	0.0844144235156804	0.0865520221177082	0.0936194349647879	0.0895016566101885	0.0905162083585051	0.0865811873086178	0.0900412949186358	0.0830276569897248	0.0840631546122414	0.0803100681807919	0.0797312220083006
36817081	0.0795424089508842	0.0806419209912091	0.0830862671948189	0.0799858132992958	0.0835894234375145	0.0799670205910585	0.0805585818989014	0.0850406356229656	0.0839532301072731	0.0891699810157971	0.0860378511408519	0.0912538721568595	0.0856205894652307	0.0832457982704168	0.0836946137762922	0.0857695157709297	0.0852676384461346	0.085651522445167	0.0929261052157358	0.0897303590548935	0.0781553012634818	0.0843076822110635	0.0775702815201083	0.0804595058590876	0.0821028423626396	0.0840166192357119	0.083503740489289	0.0846475810092715	0.0758749313303817	0.08416066003718	0.0818522488306871	0.0878645092183953	0.0877603773814584	0.0948736365710489	0.0868265875238225	0.087411370746611	0.0865920023640349	0.0893393212021794	0.0844309899454815	0.0866639993680351	0.0939538234344034	0.0894293716005809	0.0900352788372764	0.0866930365071568	0.0896602474655354	0.0828211708790394	0.0844435109302407	0.0802859052722836	0.0807902843991276
367977949	0.0817731857292866	0.0814638495291684	0.0856001324525534	0.0821541510412793	0.085685458911276	0.0827540103141149	0.0824051687798882	0.0870107783507831	0.0863101067822628	0.0920996661024991	0.0893316565872486	0.0943642538540962	0.0892436871712521	0.0860242264114392	0.086961797243941	0.0891036432467789	0.088671672565879	0.0883246477882951	0.0957682851639737	0.0935692154353302	0.0800652115246841	0.0889431823215504	0.0801477199152692	0.0827321433864079	0.0849831542410295	0.0852134299388294	0.0844063037473622	0.086811851732006	0.0782434635930463	0.0858321844828065	0.0838102519989643	0.0910734388206669	0.0896044945116602	0.0978053042179084	0.0892417026574382	0.0909674204505158	0.0901566375497093	0.0927384294585374	0.0878790094171793	0.0893642389077749	0.0978408464411906	0.0927175519915209	0.0925998318732663	0.0900270922136709	0.0934481583784399	0.0853077262178284	0.086591770029398	0.0825851976690755	0.0839495122383943
367785089	0.0875338509244436	0.0863766272228761	0.0928275321139087	0.088623227840246	0.0920042940956129	0.0898194097278884	0.0879455998985676	0.0932136227767606	0.0920546831865756	0.0994408782795551	0.0966571652108873	0.101693271344483	0.0974631476979564	0.0933359317862454	0.0937824618755646	0.0972043231448254	0.0979599801912903	0.0946106954157978	0.102145286624476	0.103180899511572	0.0844723171471315	0.0989778363951439	0.086285251267734	0.0880512542303655	0.0908548488709267	0.0913893482257883	0.0902953176423436	0.09268796066412	0.0843501812154594	0.0912234938174109	0.0892690354911696	0.0999026144983953	0.0943752826393107	0.105620708290696	0.0957886355683535	0.0986767015020226	0.0983531579095385	0.10105968504741	0.0961471360527279	0.0958773026366124	0.106291378813789	0.100829607500142	0.100265870191933	0.0980311421024805	0.102792066586041	0.0916628125698385	0.091606745705676	0.0891503828787899	0.0901118222502854
367592228	0.0950292258205095	0.0953699528855801	0.102868722898251	0.0977760716841018	0.101360205062653	0.0992869164421101	0.0961452545939311	0.102099723371237	0.0997881298377521	0.108935416642001	0.104824664451782	0.11024468391635	0.107699458060769	0.102667377153909	0.102247038419425	0.107196307015493	0.10976647382573	0.102640448299247	0.110608555490609	0.115334802163428	0.0900664496418615	0.110985666337696	0.0938857595479452	0.095051144601891	0.0974150661044107	0.101658176919553	0.100166312421747	0.101153788833467	0.091859617188264	0.0996779788469505	0.0971668869268199	0.111905011746871	0.101446071106945	0.116047596972281	0.104586943962929	0.107334704328124	0.107679375443858	0.111601680999729	0.106392081471138	0.103985725078384	0.116275097847911	0.110930993493972	0.110096199149168	0.107796586132304	0.113806604038333	0.0996008132522937	0.0982916318268491	0.0977829066406566	0.0972535607067464
367399368	0.0971102101358531	0.0983370379076099	0.105347633726865	0.100079928359439	0.103634905564983	0.101622346181482	0.0985971398436015	0.104879239980019	0.101866988811954	0.111240315741518	0.10675886242625	0.112124186235024	0.109696870925426	0.10466172992493	0.104175871748917	0.109655697034663	0.112778611361384	0.104703433084447	0.112963305863267	0.117905495797743	0.0916156520045884	0.11363622254451	0.0957761562448415	0.0972383977023897	0.0988591135002786	0.104586124168088	0.102599956039732	0.103336512673272	0.0933410893412155	0.102628137175345	0.099425762480463	0.114839733761484	0.103289303428354	0.118685043332439	0.106742953104453	0.1091075668635	0.109707563592451	0.113936907540468	0.108563395576994	0.105737299467691	0.118258443893999	0.113183692348202	0.112454410816085	0.10970277847087	0.115716358985087	0.101878634054354	0.100428023574853	0.0998879553607321	0.0987711651838971
367206507	0.0967864121177062	0.0972449722073132	0.104149618884496	0.0991975089918202	0.101886727053936	0.100779303628235	0.0979994108200141	0.104279051441748	0.101093158856305	0.110420400143786	0.106176289937822	0.111457220248409	0.108097650727553	0.103628392767595	0.103208560584806	0.108806433570278	0.111587197352214	0.104050608730271	0.112328819062213	0.116210895603737	0.0916560258146366	0.112129010729352	0.095393593572598	0.0969690753584101	0.098798216182481	0.103994357544208	0.101283811090101	0.102547660931833	0.092938234245987	0.102273327151955	0.098824597585872	0.112833475459934	0.10271163495724	0.11748830410891	0.105947858373813	0.108120568761108	0.108966592111729	0.112600587791092	0.10727264856145	0.104752607729343	0.117198593520725	0.111980844533877	0.111576930151623	0.108201526206165	0.114237414471165	0.101540169381291	0.100351776141849	0.0994139285263486	0.098246838821256
367013646	0.0992072689358397	0.100561841402822	0.106910614732231	0.101907859131288	0.104238012281844	0.103653863000191	0.10051071325403	0.106451962491188	0.103094370012936	0.113091322063871	0.107603843134512	0.113503990582845	0.110494823187516	0.106016710935077	0.105492609658808	0.111070157559547	0.113482024971513	0.106027634038461	0.114961416823285	0.118675027206552	0.0938631777103537	0.11420869227324	0.0975037150617399	0.0986405293304338	0.101126245852116	0.108453866026277	0.105572823557427	0.105641861192443	0.0960132101042599	0.105417446001427	0.101411239745239	0.114334592894066	0.105463309023003	0.119906885664337	0.108591333339039	0.109649032962825	0.110863087178018	0.115136501811723	0.109416686958193	0.106708402967026	0.119740404673879	0.114131022433821	0.113751753261926	0.110301420297379	0.11662699351581	0.103513649690415	0.102617800752166	0.101868498763521	0.100236087042219
366820786	0.0986443724348101	0.101095891903088	0.105404810239842	0.100631551608466	0.103968442591707	0.102382189684256	0.0998528727083224	0.105425964350263	0.102160166637435	0.111752325022113	0.105818111566547	0.111950043834856	0.108930783922591	0.104434665120093	0.104600252758996	0.109056412367093	0.110407611178931	0.104865914740048	0.11442603689669	0.115934507544333	0.0938122124610365	0.111264310203585	0.096040951062809	0.0980301078998997	0.100351121634362	0.108013276125372	0.106099142068669	0.105405476713445	0.0952598664597273	0.105414006838898	0.100526957195465	0.110786475050061	0.105606871581413	0.11834541427657	0.107727426530715	0.107651150136736	0.10864254663831	0.113240367425476	0.107152966572878	0.105516921989158	0.117845786039888	0.112217179349157	0.111761994470057	0.108820148089966	0.113868853367023	0.102576223490265	0.102334227476609	0.100089477137569	0.0992405490484435
366627925	0.0945500755579513	0.0963838425176752	0.0990108639614792	0.0950052222824697	0.09945097860568	0.0963473426272304	0.0954671975188991	0.101080054365193	0.0980388599664239	0.106124262482217	0.101295674746907	0.107126545255421	0.102826543328614	0.0986502017003303	0.0999261798143259	0.102888587056035	0.102721778368267	0.100382586432302	0.109938778613622	0.108053895130669	0.0914070698867377	0.103703165542094	0.0912739495614007	0.095150798316239	0.0967192613828647	0.101475249012536	0.100166738581585	0.10061875017358	0.0904789794073572	0.100850637765887	0.0951219081564643	0.102848898111257	0.101985674781404	0.112270706341347	0.102989933440059	0.102401183183551	0.103020419860517	0.106519071609466	0.100696937742712	0.101074817563153	0.111598883269633	0.106189205933983	0.105891476498532	0.103298946565424	0.106479518190341	0.098821789785549	0.098896704873713	0.0943950200721567	0.0954593187449773
366435065	0.0929002849620508	0.0939401506292329	0.0960905380945944	0.0925112722816444	0.0974178387329536	0.0931061029938956	0.0937074240407236	0.0996085117273493	0.0966125048609895	0.103651479353336	0.0994225556200896	0.105528265084808	0.100044616099637	0.0958653902178463	0.097984522723169	0.100176905954085	0.099043887465183	0.0984932471252912	0.10826083826693	0.104684404650234	0.0908194778923495	0.10038140097159	0.0892883007713654	0.0943640055557013	0.0952952026834706	0.0984629782318827	0.0968535464084623	0.0982057491421208	0.0885107650887532	0.0986423217992883	0.0922664342633856	0.0996671605219577	0.10047904240332	0.109535007405228	0.10127522766348	0.1003387646221	0.100919728166835	0.103238306577579	0.0981047134099528	0.0994612572972889	0.108928668141976	0.10355287588001	0.103546667909294	0.100812954717141	0.103663327965678	0.0976514382407401	0.0974723325547542	0.0920047404248412	0.0941654872382334
366242204	0.0942436639103072	0.0947865254160449	0.096777536937818	0.092999697997287	0.0984056971110566	0.0928451931747563	0.0946791300649945	0.100888995904305	0.0977590143016724	0.104689768493875	0.100285745854536	0.106933539335753	0.100791975889963	0.0964250530471837	0.0993999227848324	0.101125158468538	0.0999353446760039	0.0996056728900004	0.109712232407024	0.105927349045439	0.0919216705232038	0.101491071891363	0.0902127974501926	0.0956050540161935	0.0960563356044366	0.0989505051741778	0.0970888701269337	0.0986048277768878	0.0891157511146284	0.099330212477963	0.0932465505824094	0.100797657790538	0.101578889494729	0.11066744325443	0.10241406306187	0.101482281490991	0.102249107368653	0.103785083851012	0.0993887011860212	0.100559223034735	0.11006780575443	0.104562505572466	0.104524233613592	0.101703575659779	0.105152300838384	0.0990008559237882	0.0987311299288898	0.0929207341682375	0.095197674193391
366049344	0.0964480079373832	0.0963413519049584	0.0984021814582179	0.094355591564793	0.100204316676979	0.09368819844184	0.0962849490906072	0.103015501737455	0.0994352601454613	0.107010679308253	0.10247657838975	0.109197380708149	0.102592983971793	0.0984957802403405	0.101927388469309	0.103274905687458	0.102633906653836	0.10188681027124	0.111914043982836	0.108784848071028	0.0934658659641622	0.104617566100855	0.0922376870376394	0.0975108962062298	0.0978390196083719	0.0997951157667062	0.098102572329041	0.100020081189103	0.0902400164340799	0.100856392617687	0.0953692130701755	0.103575230996545	0.103194061311058	0.113137497953964	0.104176043387873	0.103477744875441	0.104966076994087	0.106199038949292	0.101719934925364	0.102390354815927	0.112653217463663	0.107082891379923	0.106564205115443	0.104081969038146	0.10763610603254	0.101259014869617	0.100897578871353	0.0950159296440629	0.0969395327165587
365856483	0.100132580453177	0.0996030948699741	0.102245712469366	0.0985117700404573	0.103859792863112	0.097382620547166	0.0999550387684152	0.107011287648403	0.102932834288333	0.111385820091072	0.10664837022968	0.113397680975254	0.106898425014984	0.103215155027111	0.106089459664913	0.107449502836162	0.107848229840414	0.106093468713529	0.116068916685773	0.114464591540318	0.0965859392833971	0.110737652721326	0.0961846049619185	0.10101725743711	0.101584997075031	0.103393255020111	0.101783394149256	0.103883361458652	0.093772019966071	0.10423763818632	0.0988337506624326	0.109035802165226	0.106508313713197	0.117930291534436	0.108168524342342	0.107323707143084	0.109797061718722	0.111472435530576	0.106199922436707	0.106155960521536	0.117679433305973	0.112196442523562	0.111119994039009	0.108847061535961	0.112352705985227	0.105339303194608	0.104450188407713	0.0993068673375126	0.100444121557091
365663623	0.10473952310725	0.10463905241638	0.1075903381352	0.10446453420356	0.108964172865491	0.102994017043493	0.10564299352627	0.11213916733595	0.107937733507432	0.116935218314376	0.111425359158856	0.118635966703444	0.113201236128783	0.109262587712631	0.111465253003333	0.112743725530263	0.114560606647208	0.111518487397818	0.121621773405389	0.121504987165579	0.100990662622632	0.118058274608032	0.10119873888311	0.105486055873142	0.106389381065368	0.11009688717527	0.107773963579562	0.109391699310297	0.0992134310051632	0.109090781138734	0.103962605615951	0.11523413927085	0.111365875170509	0.124029811383461	0.113732102310267	0.112434506030147	0.11528909307684	0.117965654312546	0.112188096884823	0.111404773040779	0.124091645599006	0.118620236125921	0.117321008618552	0.114581444384283	0.118493810312589	0.110235046029862	0.109209203086201	0.104600827027041	0.105340828304192
365470762	0.106568771167564	0.106328447144865	0.109258034595495	0.106155896216149	0.110646263094933	0.104801656849588	0.108246146914333	0.114298243913761	0.110041746064855	0.119175663483884	0.113271145603205	0.120945591105083	0.116171613308337	0.111548451270933	0.113898838504375	0.114836661291363	0.117300527968791	0.11403441695053	0.123867199363857	0.124149536735102	0.103153718924941	0.12074991888297	0.103369891401075	0.107414702527805	0.10885878089399	0.112429231595357	0.109013240644784	0.111430826541591	0.101201282170332	0.111266257688474	0.106276302606938	0.115888796520964	0.113599761899623	0.125978898519704	0.115828998500388	0.114916551299612	0.117395671676801	0.120405471367964	0.114507784098664	0.114166022490271	0.126866683867639	0.120966757211057	0.120485466115769	0.116749262652082	0.120758669691507	0.112188227622291	0.111763349091791	0.106501203827695	0.108219923077652
365277901	0.108210739235354	0.106948339325421	0.110679304899794	0.106837986380153	0.111690099701746	0.105788570091284	0.109405611296262	0.116228342586623	0.111429775484799	0.121222867708221	0.115155597452127	0.123398321522588	0.118581510401903	0.113257000304216	0.115999179806174	0.117479549115369	0.119716815253623	0.11591353422992	0.125746868712834	0.126904237387058	0.104409794297266	0.123314088544886	0.105519464266644	0.108841586485328	0.111207822524939	0.112424690383254	0.108500740713274	0.112725382387464	0.102215129043002	0.11268291421128	0.10738641983807	0.116310543524587	0.115330259871248	0.127422280351337	0.117160200301361	0.117648514372195	0.119732393304931	0.122324230265687	0.11640078410019	0.116881170372916	0.129229030197993	0.122690754515998	0.123467982864673	0.119015937167681	0.12302336218754	0.113738751424666	0.113384242384544	0.108391431171411	0.111044239609714
365085041	0.11486179324933	0.114359392107634	0.119338795891355	0.114411676558606	0.119591632723689	0.113693494166618	0.115957209993549	0.123621017662303	0.118252159499827	0.129561408618347	0.122129243048255	0.13134856918702	0.127206095262643	0.121306028958182	0.124077624536961	0.126870559197005	0.129300362531214	0.12283095664146	0.133614169122335	0.137451267266527	0.109469925454252	0.133766769880752	0.113069036356729	0.114504365337688	0.117830168066027	0.120283880150885	0.116282391804159	0.120194430956725	0.109231247749416	0.119454500558096	0.114107877270034	0.126403665296348	0.122039465204453	0.136157335028071	0.124390542854364	0.125533211725092	0.127819826675839	0.131064345104667	0.125035693959666	0.124749092425317	0.137823486264702	0.131295586514364	0.132025412180526	0.127588289229959	0.132797477146363	0.119929797192055	0.118873381020563	0.116315782092198	0.118045638370812
36489218	0.122182644705259	0.125404799792205	0.12964075070996	0.123898819964686	0.12998291515346	0.123810082987773	0.124528028044327	0.131914819931848	0.126728622648787	0.139054627632079	0.1297059134624	0.139331461916433	0.13642369535475	0.130514981763998	0.133181078502943	0.136440618947357	0.139095931048227	0.130743974881313	0.142570663153144	0.14815287966884	0.115747994730928	0.144386530026495	0.120979673602393	0.120979807661721	0.124608689933837	0.132544507607702	0.128624039373993	0.129342178221828	0.117919324287566	0.128220509172211	0.122858997944668	0.138731817243075	0.129978421736758	0.146499783883301	0.133155896821096	0.13306798344711	0.135729740249846	0.140619016124811	0.134362209663758	0.132617433601332	0.146688039291201	0.140825939460052	0.140571376841037	0.136461447355606	0.143235211827336	0.126831921774873	0.125788011089518	0.124737766867866	0.124793558619474
36469932	0.122865269632927	0.128620453435418	0.130457856568213	0.124786949829244	0.131782951428645	0.125386669765365	0.125850056537169	0.132903357397281	0.128229751912487	0.13996438621516	0.130475906649272	0.13954478090909	0.136327394696999	0.130827997050467	0.133809008861666	0.136329632481631	0.138049874539484	0.131539038767238	0.143941840350797	0.147446572485368	0.117168873975658	0.14338534874085	0.12080044646586	0.122058125482092	0.125215153054508	0.135170394443711	0.131455013874121	0.130611016978202	0.118790058125806	0.12946669324645	0.124203911359153	0.138942512085622	0.13149548925407	0.147284617337161	0.134298035092741	0.132915042095392	0.135430308666289	0.140395732343344	0.13369601691682	0.132391338894501	0.146333510288491	0.140643523678835	0.140439586783486	0.136137111709208	0.142886192263512	0.127732815441751	0.127618148810572	0.124825841811291	0.124974962580568
364506459	0.119645381434698	0.124883286673662	0.12486457258417	0.119637142702812	0.126696156163286	0.120751954958623	0.121702840217955	0.129271670371293	0.124584887585708	0.134940349269729	0.126561828961201	0.13518659437245	0.13022240766351	0.125294618935251	0.128855819925022	0.130558867475009	0.130863938813506	0.127560576745	0.140144146425231	0.140143350129614	0.115092565807793	0.135834645537714	0.115903990548514	0.119781019859245	0.122149580210159	0.129349336886325	0.125859498006178	0.126552806857848	0.11472299316851	0.125035758784546	0.119998580117205	0.130994447460466	0.128402647446299	0.141578206383214	0.129928124951206	0.128629280979848	0.130495958641613	0.134464155234588	0.126918390816996	0.127796008837008	0.14097575970838	0.134780591137004	0.13531304765246	0.130394715055692	0.136020656203863	0.124990852214234	0.12582782356993	0.120054798687917	0.121745262820151
364313599	0.11860550534694	0.122300772045314	0.121879104397426	0.116735877132658	0.123731213557507	0.117936982399416	0.119690865572855	0.127849523948585	0.122612771350678	0.132205119470539	0.124278276446838	0.132973594830056	0.126676078589456	0.122431749538471	0.126186851772079	0.127691798876117	0.127119239854506	0.125922003229972	0.138131765868659	0.136367154309112	0.1143081650618	0.131900612620397	0.113857746692072	0.119287620829814	0.120646405532304	0.125955890505758	0.122640861560894	0.124657719219203	0.11330227190066	0.122996528235293	0.117837577526094	0.126557356101961	0.126877373831029	0.138713282886047	0.12746808847116	0.127004275977987	0.128097360881121	0.131444713699573	0.123425438314043	0.125932305848585	0.138638051193611	0.132081330731471	0.132974678052869	0.127629737219821	0.132370725335994	0.124021072532804	0.126041269296827	0.117724008415659	0.120821884078963
364120738	0.120197778705768	0.122409752197047	0.122720055645129	0.11747939047086	0.12477994315232	0.117923422255155	0.121207056321212	0.1293267591034	0.123800586046168	0.133329869697656	0.125384412753019	0.133996490251522	0.127252072075787	0.123336962892452	0.127163790824937	0.128718038090934	0.127999576830191	0.127336826687628	0.139565583599979	0.137430370034913	0.115850109764349	0.132607872018671	0.115073465090042	0.121269940597864	0.12153913441939	0.127020936999169	0.123659816218242	0.125918343708474	0.114509205066798	0.124219648165413	0.118954910427766	0.127524381331731	0.128120962446335	0.140006220325864	0.128507786952498	0.12841903515672	0.129395271059539	0.132411025016606	0.124611916695054	0.127443655836622	0.139782860128133	0.133208840841689	0.134422087041013	0.128754940024391	0.133143047502508	0.125636454059986	0.128381979866269	0.1186058454029	0.122494836132703
363927877	0.122540890636771	0.124067455823814	0.124909618494311	0.119727862357755	0.127192651882774	0.119301330938795	0.12405919435982	0.131423255292642	0.126662295534411	0.135801893848285	0.128256632181908	0.136265102078806	0.129411673811838	0.125503904750002	0.129958463859099	0.130910543703755	0.130682468065519	0.129386801494267	0.142452399737302	0.140539327774329	0.11846434646321	0.135227200667557	0.117279725460436	0.124066182278771	0.123726198736101	0.129524453054834	0.12595796850692	0.12851386612632	0.115955456925163	0.126332186040956	0.121037156715752	0.13033840723754	0.130309847931861	0.14258397837835	0.130821970393525	0.130426168391412	0.132352537817517	0.135338414221911	0.127522688022077	0.130309456281869	0.141847045547828	0.135519774248315	0.137428755276733	0.131170873161218	0.135706526435083	0.128389455596059	0.13039717614288	0.120850491842884	0.124723156053269
363735017	0.125071893938127	0.126795788171876	0.127297897850185	0.122508864010737	0.129956476326407	0.121811214708204	0.127155724341017	0.133769481332469	0.129912742410742	0.13851836208821	0.131418603048939	0.138903126158657	0.132068631947772	0.128242098638895	0.133356768261839	0.133514748151287	0.133714763133496	0.131697039333947	0.145506455120433	0.144200118036874	0.121183647585972	0.138909856689459	0.120152218432743	0.126717315138089	0.126619695528024	0.132138330770338	0.128377116482089	0.131486517095105	0.117720199104308	0.128537117604164	0.123317345227159	0.133420355260014	0.132610722324934	0.145473034256346	0.13329254844539	0.132700152086002	0.135800522141506	0.138520919324164	0.13045534573006	0.133498658580014	0.144298554046769	0.138207597407784	0.140817602093047	0.134158128503418	0.138874672685585	0.131301439705746	0.132273029689763	0.123650137819674	0.126945391674795
363542156	0.127857251874475	0.12960646175044	0.129604189705561	0.125401106258751	0.133161502309392	0.124593539542961	0.13028597084	0.136933141447242	0.132705595534506	0.141712720720429	0.13447318961148	0.142178817673198	0.135475375851103	0.131525692756187	0.136604887422345	0.137078736435739	0.137095204335753	0.134433135222367	0.148673078771973	0.147666130937712	0.123596139179012	0.143196788672755	0.123379550933806	0.129096325505445	0.129842075593466	0.134820248086962	0.1308090691441	0.134205282022929	0.120193801989	0.130772034563745	0.125778521471763	0.137378681532223	0.135243420666133	0.148775151712247	0.13636036779742	0.135784645546719	0.139488191262867	0.141367724994455	0.133119972580743	0.136623042814627	0.147740340547209	0.141337620740532	0.144001623400564	0.137817690558127	0.142219477052599	0.134050407555586	0.134653685844775	0.12670234539517	0.129452432681031
363349296	0.130864925685403	0.130603372184388	0.1315437397263	0.127752807515369	0.135627880753525	0.126696708894365	0.132572101097656	0.140136049254838	0.134713782342556	0.144842433974407	0.137429991032331	0.146204312166386	0.139507261614723	0.134923896607367	0.139763357000691	0.141116420768029	0.140847913037037	0.137488673459969	0.151621268061707	0.151113459917278	0.125979215005203	0.147419629084713	0.126363505637839	0.13170926733225	0.133174912626971	0.136168880316115	0.131853110500881	0.136240954197659	0.122750736204411	0.132464631565711	0.127754791683997	0.141406302836843	0.137970043391585	0.151996584929303	0.139680297829539	0.139531087703307	0.143340685747641	0.144406011043556	0.135777788790036	0.139438083276609	0.151720277842496	0.144710161105823	0.146943190281846	0.141476891062929	0.145418071817067	0.136692137461168	0.137092553897331	0.130034415353069	0.132505638663734
363156435	0.136760543471023	0.134483148231762	0.137302717524732	0.133523216338359	0.14084279434518	0.132488678017946	0.137245858290482	0.145814425398056	0.139381243457744	0.151097789792451	0.143042247668775	0.153434498721952	0.147415511740149	0.141780142391081	0.146413284176397	0.148317017493965	0.148491814235265	0.143718821724065	0.157357382202598	0.159363023544885	0.131069745640858	0.155532549969984	0.132182098805686	0.137157550018612	0.138921206799515	0.140905200405262	0.136267866684487	0.141422756876099	0.128379499752103	0.137117709551276	0.13303744286739	0.148390671230506	0.143318105008512	0.158537388751526	0.14574655203892	0.146055724657854	0.149980332935201	0.151847281724312	0.142495481721837	0.145094907340957	0.159241533756208	0.151731090444114	0.153518740169822	0.148057002707985	0.152622696538606	0.142184898137165	0.141999780914536	0.136746866509944	0.138760608954406
362963575	0.146626549817186	0.147286620378288	0.149869261834008	0.145353107319253	0.152709096713359	0.145113166185499	0.14796933987757	0.156301016153175	0.149415698723164	0.163005208256476	0.152267862834154	0.164032313813868	0.160254056580035	0.15355402381019	0.157802983145452	0.160265828701795	0.161216409779055	0.154119171660145	0.168006893050897	0.173536302142527	0.139816937668138	0.169030424243293	0.142340786956512	0.146069001672504	0.147896104183476	0.155316622794891	0.150291526661416	0.152851690438307	0.139562652151779	0.148772122581934	0.144769492721133	0.161558650609888	0.153531640213718	0.170625602187323	0.156831922597125	0.155807670551841	0.160113277485798	0.165138571385227	0.154863566158674	0.155361122043	0.172024050479009	0.163851730272138	0.165108542905036	0.15938854397249	0.16566296809466	0.151986233151678	0.151224238500808	0.147644490962021	0.148723957681362
362770714	0.152340556632093	0.157560503009386	0.157786469402269	0.15192948115456	0.160995626457374	0.153113085327976	0.155637608030003	0.162821963430286	0.15644355551037	0.170351263819243	0.157123105981416	0.169101088770112	0.16633817718503	0.159780087883193	0.163976652242853	0.166524623616929	0.167319672003356	0.159968537757527	0.17450268181183	0.180297068877372	0.145402465128859	0.175563168526586	0.147831060054206	0.151504330393723	0.153006422492046	0.166333193419283	0.161272092472449	0.160651416126877	0.146544373687927	0.157730187846042	0.152548553665679	0.169475554035364	0.160641299202078	0.177531543332706	0.163923882400391	0.160702929067256	0.165168192603252	0.171753864318363	0.161666750975887	0.161203048834572	0.178860324011731	0.170277838394571	0.171433334778512	0.165545838462553	0.172332213028528	0.158198780008179	0.157710958215805	0.153239823165726	0.154318562531557
362577854	0.150061246944084	0.153947234697482	0.153508628970453	0.146966132061629	0.157557721091947	0.148881027309154	0.152740073160717	0.160053938787483	0.154461534511874	0.16690691299295	0.154489588672321	0.165894027123546	0.160786621645789	0.155526422557533	0.1601774074429	0.161798535960098	0.161850193074977	0.157056834243333	0.171707152481051	0.174400997521779	0.144199023150814	0.169840829166816	0.144279119241012	0.150299147776866	0.151196140527116	0.160681971222425	0.156546454052411	0.157585922474046	0.142698857573615	0.155369357802654	0.14866721705874	0.163801409214643	0.158916915474828	0.173370121636629	0.161025467643949	0.157682838627113	0.16165980147671	0.166163801833388	0.157105146100698	0.158007341445407	0.174183451166194	0.165910281019877	0.167816990452996	0.161393636709111	0.166928625521774	0.15646307614853	0.156889818353791	0.149354504690612	0.152219381028469
362384993	0.148066754922578	0.149134783884489	0.149284400036209	0.14316959231771	0.153489413845551	0.144856967275392	0.149087303292374	0.157614934371694	0.152003373503495	0.163441473662226	0.15285619065465	0.164167737152312	0.156481522320754	0.151865105262954	0.156937239695097	0.157549530913389	0.157647952757713	0.154585446834565	0.169297069061429	0.169944843905854	0.142610068760788	0.16519674233795	0.14132815891325	0.149277453815167	0.149906727371312	0.153357492380269	0.150487813296541	0.154154600040034	0.138722062512144	0.151973414950256	0.144061196418204	0.158056813801047	0.156660467538413	0.169821360652965	0.157714150281618	0.155656096950907	0.158870083650566	0.16187175290787	0.152730899296693	0.155617671241989	0.170091218779217	0.162405628443568	0.164573931242673	0.157748235458836	0.162554574899246	0.154419259978268	0.15579301598906	0.145892050824457	0.150366261240806
362192132	0.151024715364274	0.151694469466072	0.152488451951265	0.14697966961664	0.156571728825042	0.148721888367776	0.151807120059089	0.161188780624732	0.155093764686058	0.166583420957683	0.1566148371359	0.168574958834648	0.160141216018746	0.155191012532156	0.160372028199437	0.160841177276392	0.161613730061449	0.158304121398565	0.17308004829271	0.174087684479232	0.145186118194607	0.169052527513961	0.144573646718556	0.152476906418854	0.153494975114927	0.155124801333529	0.152989815161242	0.157220403705961	0.141442629288876	0.154467626931219	0.146559551170077	0.161372134527825	0.159611469353774	0.17361361607482	0.160405211396258	0.159347222655082	0.162534493389789	0.165832205705445	0.155956927095032	0.15957437073153	0.173548001349063	0.166304007742737	0.167653912600772	0.161261547383934	0.166388743624355	0.157301867129363	0.15899825563473	0.14893736643112	0.153415466531076
361999272	0.157464034613044	0.160012570471454	0.160210473891139	0.154959237485713	0.164598487042774	0.157478106226096	0.159595552494069	0.168665682124641	0.162176273074973	0.174273665676353	0.163054633228068	0.175941039801325	0.16852898869736	0.163031325187962	0.167626507620663	0.168984811841128	0.170177719962155	0.165926374389742	0.180923432098722	0.183173925558933	0.151286667873063	0.178079314571191	0.151647693931774	0.158419602211651	0.160103255175652	0.164075148428003	0.162286665050212	0.164700335129862	0.148761925758954	0.161185120671858	0.154509609216211	0.170016079726251	0.166182022536319	0.182108823432108	0.167680320778676	0.165888958502558	0.170326814576746	0.174800209959708	0.164261734082053	0.16718728940892	0.181765210954248	0.174510902450519	0.175018820410408	0.169545311647142	0.174906082954083	0.164324956712317	0.165334286050514	0.156458131739298	0.159813038099002
361806411	0.162788767031096	0.16612559597235	0.165541656323389	0.160440278195704	0.170392071970605	0.163637582415672	0.165831175098857	0.174133513801976	0.167454902841688	0.180122130138399	0.167604209085716	0.181147221895642	0.17444381365576	0.168587190464599	0.172543180819444	0.174636357104289	0.17576734410293	0.171367382006395	0.186678613479227	0.18932230188712	0.15652532796645	0.184432837862108	0.156896697516475	0.163244512297863	0.164883484480939	0.171221075659675	0.16947751416235	0.170325077124092	0.154433073470655	0.166752704747146	0.161193891444291	0.174797427712333	0.170896737031701	0.188223167598552	0.173718067790035	0.170822950290927	0.176165275926894	0.180991587278631	0.170258484858027	0.172484973185596	0.187736782862016	0.180323283660458	0.180894608597982	0.175350951227279	0.180767491604628	0.170666616451798	0.170540816428253	0.162126472902083	0.164962764816101
361613551	0.165092718900657	0.167199551846558	0.166894663664036	0.161461470918563	0.171500301846198	0.164646983799401	0.16735481411104	0.175631533805436	0.168972941454787	0.181804604490395	0.169768757975595	0.183275660890822	0.175807074043391	0.169901567016603	0.174526548972601	0.175969213818789	0.177030481263574	0.173109915772289	0.188390114354516	0.190556243618576	0.158692069024498	0.186100501640785	0.158856499185986	0.165662156853882	0.166584561988536	0.17269332823819	0.170283147102122	0.172002744229232	0.156288588106334	0.168543460440274	0.163511499961408	0.174510356564454	0.172118205010527	0.189618097428207	0.176072866940504	0.173648575366897	0.178256150435542	0.181808682453791	0.171894458065343	0.173954501598051	0.189489120886264	0.182206664013381	0.183168445186926	0.176363108966614	0.182368667992749	0.173266064921327	0.172855171929971	0.163971244873683	0.16734477029823
36142069	0.16782696994674	0.170133016949279	0.169774069510419	0.163168660591388	0.173224354623355	0.166002494473836	0.169275959650738	0.177919162407493	0.171515113535264	0.184174692944369	0.173011790417554	0.186024797551793	0.178049550621488	0.172351230616805	0.178122414207102	0.178505898826454	0.179773711148369	0.175964125790559	0.190970154093831	0.193052253596442	0.161004381114652	0.188618400258539	0.161547594886453	0.168438842450059	0.169313904405082	0.175034153103135	0.171976983862362	0.174552439013533	0.159034991491343	0.171267833770896	0.165543874033675	0.17737985865922	0.174661883854082	0.191933982381103	0.179097990846343	0.17699677062983	0.180913903000234	0.183484116979964	0.174419257272963	0.176261692892415	0.192262529802681	0.184915078935125	0.186096522796759	0.178234587819276	0.185027390944332	0.175271839505897	0.175812696783392	0.166339548488105	0.170462293324119
36122783	0.172287241137322	0.175517232342307	0.175087644198182	0.167360257032118	0.177189023557106	0.170287061302432	0.173803681497877	0.18254544635313	0.176530043433818	0.188921107297797	0.177798586451765	0.190519145097503	0.182627488316839	0.1774016872939	0.183254790401462	0.183600704319862	0.185040602244722	0.180861177359138	0.195580964151436	0.198347241200846	0.165019801007899	0.193359242586659	0.165860162390231	0.172572317989776	0.174428031222442	0.179994213107872	0.177036951719905	0.179334240303391	0.163856448983366	0.176806788576935	0.169234927147669	0.18442243159391	0.179639904958219	0.196920417521447	0.183884402063397	0.181422635024259	0.185691465989439	0.188076569202376	0.179245601306981	0.180957284048106	0.197539529270846	0.189567650027037	0.191109707515714	0.183007459620563	0.190050009427287	0.179582319451749	0.180595463595306	0.170494727828834	0.175264964488961
361034969	0.177709274337012	0.181656266719649	0.18106569258664	0.173413296306372	0.182825114147774	0.176882967228746	0.180254602974753	0.188437110510775	0.182509050109825	0.195248673487468	0.182739925020439	0.195895912023107	0.188085048288839	0.183434605739586	0.18879589801237	0.189712585453204	0.191148511226395	0.186035086506787	0.200969553342388	0.204653455166483	0.169903849148945	0.199146418809536	0.170840237356941	0.177638516081014	0.180419456583717	0.187058000449485	0.18418879298811	0.185480630191274	0.169459711453895	0.18314203963885	0.174567703796238	0.191886090825125	0.185390917499359	0.203230410608158	0.189223154363927	0.186712019109838	0.191283668224036	0.194065373028615	0.184938361764212	0.186953847056228	0.204021633113107	0.195240262269542	0.19681505626288	0.189174974376409	0.196171071359073	0.185806068699795	0.186033479005969	0.175596589274621	0.18050374601158
360842109	0.183059596826074	0.188397811119363	0.18630162224787	0.179807481340306	0.188998440882313	0.183304753399938	0.187179705559642	0.194262379738044	0.187943933734416	0.201531706875617	0.186872447051485	0.2007099591478	0.193369109720661	0.188824185989546	0.194098146031119	0.195247454029626	0.19623025234396	0.190789113682094	0.206479834460568	0.209890043606902	0.174794238063229	0.204195971882906	0.175595515897798	0.182753238148405	0.185480328800924	0.195402552527801	0.191890254880761	0.191709559411107	0.174941848142914	0.18829230373857	0.1800206626738	0.19741596968036	0.191125699110534	0.209247895457026	0.19448905555432	0.19140644114039	0.196029814979779	0.199627217352171	0.189883211799818	0.192562949100072	0.209901830810506	0.200555379820256	0.201530678402282	0.194512637071675	0.201500019385947	0.191062998878102	0.19111900218638	0.180529350988527	0.185131409884485
360649248	0.186334442614155	0.191462290805213	0.188317547919292	0.182860098838218	0.191594134527717	0.185369351263825	0.19061889654855	0.19737982490073	0.190282350541946	0.204150911239919	0.18939934220352	0.20316306575479	0.195934844820583	0.190952587381889	0.196327140561658	0.197593871200068	0.197213293123728	0.193413894624802	0.209649161634863	0.210868486331707	0.178370753117688	0.205380556147937	0.177966168487075	0.185974790330892	0.187878310822505	0.198969245277335	0.19468093869171	0.194806409484051	0.177852359819175	0.190485352349542	0.182133098236219	0.198167614230344	0.194627823840405	0.211622500059762	0.197346280496058	0.193082889820372	0.19812971210018	0.201687230591343	0.191677610952085	0.195191061478515	0.212185813998584	0.20264089007535	0.203230882384923	0.196255992609408	0.203128619954088	0.192851173947488	0.194374800344145	0.183093464407439	0.187579043079068
360456387	0.18825348447403	0.191578474107358	0.188838423172272	0.183606353076888	0.191827717009707	0.185051674408233	0.191392475117334	0.198805553574936	0.190859963657069	0.204379492048376	0.191829964635527	0.205014185289932	0.196750598505136	0.19144860526548	0.196704572657397	0.1982019939444	0.196597060707467	0.194686431835114	0.21125637457429	0.210226102596165	0.181129169209822	0.20498637522182	0.178995892198619	0.188030463631059	0.189246925442295	0.197727934243288	0.193462174234678	0.195659583519901	0.178820755692815	0.19212580007983	0.182694400374381	0.197155134637414	0.196256537349194	0.21191298934123	0.198420235983916	0.193425031473195	0.199333988115262	0.202044316984009	0.192191976697587	0.196392830322663	0.212639555105875	0.203244742737286	0.203759530906789	0.196648828519549	0.203367724383128	0.193841898522766	0.196701376433256	0.184642176902791	0.188916603866559
360263527	0.191484203275817	0.194127616645959	0.191499658880624	0.186129438214812	0.19474088180788	0.187657629182271	0.194010776990639	0.201912895075323	0.19364068333246	0.206793202011698	0.195959767144998	0.208803991523956	0.199448203293763	0.194260788795025	0.199368218275235	0.200783633256041	0.199230992443538	0.197921089014534	0.214722936534796	0.213020409655514	0.184857575461138	0.207520460352807	0.181960621842485	0.191273254931575	0.192401641205491	0.198644968731461	0.19527418429277	0.197969422452126	0.181390639289422	0.195956462712022	0.186013659582382	0.200003341140422	0.199343939891355	0.21466819773781	0.201146877592018	0.195966352406635	0.202851664257047	0.204559452238661	0.195158044660085	0.199596753195897	0.215340734142325	0.206248357687782	0.206405860109566	0.199716243652546	0.206237208739654	0.19763578721798	0.200261813380838	0.18811486500104	0.191837069894561
360070666	0.196135917597321	0.198724749077054	0.195870725046378	0.19039052929129	0.199877724538789	0.192717733801052	0.198509468324006	0.206624119693278	0.198637996353337	0.211611825266925	0.200934310305344	0.213659722294545	0.204028541511377	0.199098716648244	0.204208304772637	0.20553509222572	0.204273556409239	0.20306298284624	0.219699929325147	0.218412768925235	0.189668026755471	0.212315368921135	0.186823541221551	0.195798371414706	0.197012828828551	0.202969588138128	0.200759144847514	0.202170949012339	0.186046393147503	0.200415961705596	0.191241664909311	0.205871534440726	0.204000421072142	0.219657934703302	0.206008397463046	0.200798964626583	0.208060743693032	0.209087971585209	0.200048154481701	0.204427200147637	0.220132441623812	0.211033445739038	0.210889244199024	0.204657057711266	0.210897312759682	0.202904379782755	0.205069064182545	0.192786796772991	0.196432379212093
359877806	0.200462671264012	0.203516294123564	0.200371601011076	0.194661641934196	0.20448828448679	0.197167373673599	0.203007811756855	0.211128935714852	0.203755158922319	0.216798039977231	0.205716818640123	0.218254719860787	0.208880981831125	0.203941219057759	0.208979459776936	0.210797668198863	0.209421079693874	0.207890313604907	0.224318774746415	0.223441984161565	0.194777003753645	0.21711313208278	0.191769712228948	0.200761370437555	0.201855605726374	0.207555628521028	0.206498304991041	0.206804560972106	0.190626824326427	0.204627525343964	0.195876404340597	0.211695448503697	0.208200155693852	0.224689283281924	0.211203951932642	0.206300790879267	0.212809377043734	0.214303431721028	0.204942768683576	0.209190820621799	0.225109408505773	0.21572386507276	0.215911987426488	0.20930792133047	0.215498495173561	0.207415161300207	0.209857131257374	0.196902893817262	0.201571364893252
359684945	0.204680635070383	0.209854117839351	0.205566819352309	0.199850188828046	0.209363427801454	0.201669858454366	0.207933349011223	0.215653014441626	0.209104347218082	0.222630736140326	0.210727651295877	0.223241280829275	0.214263461572453	0.209148352539811	0.213831462707852	0.216264076812491	0.215225804428372	0.212848093195661	0.229355368091169	0.228500449879634	0.199994949395119	0.222285161380658	0.196895184566286	0.206122476011091	0.20723625361832	0.212759631136973	0.212608209817869	0.212065683165485	0.195199695320601	0.209749492946552	0.20096913747017	0.217332054043477	0.212758455421383	0.230119245873013	0.216405087923979	0.212308852194034	0.217551317946262	0.220069660659408	0.210238663411855	0.214149634776125	0.230487288125832	0.22102657303476	0.221647172303894	0.214246553089792	0.220715396069044	0.21212342543038	0.214724000676624	0.201047376603538	0.207290321437886
359492085	0.209668155748517	0.216520283894112	0.211078548672164	0.205804817334778	0.21493544321758	0.207122222263715	0.213108974696858	0.220602485313945	0.214947160925825	0.228963691786083	0.215633116646364	0.228795063647811	0.219992948005429	0.21486943849656	0.219164270105201	0.221690356334807	0.221014984072203	0.218453916146018	0.235035410140656	0.234143792839229	0.204851822335223	0.227602634236174	0.20219568599485	0.211347743631719	0.212784209804327	0.219115640570802	0.218740547922572	0.217687953217467	0.200790528949644	0.215020711406203	0.206829251027789	0.222769151247519	0.218769066129905	0.236064015219027	0.221776484167659	0.218231635158526	0.222895225595744	0.22582955722685	0.215673019593364	0.219336730545394	0.236311415056383	0.227003829634172	0.227232559667291	0.219663907269384	0.226527808908674	0.217643373129822	0.220300977573707	0.205784530431424	0.212992700030656
359299224	0.213831137518547	0.219344749241679	0.214640086334164	0.209494907116711	0.218171745137099	0.211156293771772	0.216509789227673	0.224467191119166	0.219432514139364	0.233181195817904	0.219504544772616	0.233466694924156	0.224225892771456	0.219210658088724	0.223462756847355	0.225632592021912	0.224625599857824	0.222756682778836	0.23924369301344	0.238357353296043	0.208707919964561	0.231396233905335	0.206076981946634	0.215309011035611	0.217096467007781	0.222691812718629	0.221707707727217	0.221268848569736	0.20537638133646	0.21848332051363	0.210378629332659	0.22604683728257	0.223956086246503	0.240309808720403	0.225700406444639	0.222590822536933	0.227575765273103	0.229977168110223	0.219257612891906	0.223306142664922	0.240662786387356	0.231558319060624	0.230780518654915	0.223685379082762	0.230924291936534	0.2223037425182	0.22536588924248	0.209994834122632	0.217090961877553
359106363	0.217683827734367	0.221101266239844	0.218015901469353	0.212528029212724	0.220748803256125	0.214854222059747	0.219903651626313	0.228290731308916	0.223344207160254	0.236727009925201	0.224002813180223	0.238214128343127	0.228235206323046	0.223593061960129	0.227763538925929	0.229670742550968	0.228572245423452	0.226740740309487	0.243334728691511	0.242716023090546	0.213029306923834	0.235921151783671	0.209829778443852	0.219386068217483	0.22150899862764	0.225208964189929	0.224640062117272	0.224724126081608	0.209106303136059	0.221808351845021	0.212947926333117	0.229135309359183	0.228156287527143	0.244315269617869	0.229378950636433	0.227056024842632	0.232504686697011	0.234400832736887	0.223154090149924	0.227637345304459	0.244855590129116	0.236093168590782	0.234351121038536	0.22777400749361	0.235430724126619	0.226624033220579	0.23037795940188	0.214625328181118	0.221177622232959
358913503	0.224774291261862	0.229608193186851	0.225973385445392	0.22003380671083	0.228653166692184	0.223106892788449	0.2282744726419	0.235821756554717	0.230585143935197	0.244519162761186	0.231360277453071	0.245726614786379	0.235900933684395	0.231992706968328	0.235649653691026	0.237560710136994	0.236805035704268	0.234032652211996	0.251200907208145	0.251435606587226	0.219950500677663	0.24476319602584	0.216911628601391	0.226293962559585	0.228565143526024	0.234808141137963	0.234932129809678	0.233196072579214	0.216374729543907	0.229175331894778	0.220009972449489	0.23739434167049	0.235173388607454	0.252635126559978	0.237171459927891	0.234428247770038	0.240127230828687	0.243131624410795	0.23163601935489	0.235907422873126	0.252932069283687	0.244500848539223	0.241861056808409	0.235733443086549	0.243889650670924	0.23347551330361	0.238148978048984	0.222425204778472	0.22833553183955
358720642	0.23324496798147	0.24210159858251	0.23605541512965	0.229456260367368	0.239065210637936	0.233223840373501	0.239210477997547	0.244877293400736	0.239500940911978	0.253948978416475	0.238999626248294	0.253523920316935	0.244598971195609	0.241352497149073	0.244681665411965	0.246447632517177	0.245476571030715	0.242364093965921	0.260147407992773	0.260766782017703	0.227663531714899	0.253622636555675	0.22515826959519	0.233926622845519	0.235967022826803	0.248136047013357	0.248892241827423	0.243808139169487	0.22563845017614	0.238898485188194	0.229660358877841	0.247256537473049	0.243780687883969	0.262101765005501	0.246856978255895	0.242340012219003	0.247963638014638	0.252580692187007	0.241030601397727	0.24518908052909	0.262143192224908	0.25370178147299	0.250624233085239	0.244515422626215	0.252874575135013	0.241174929831747	0.246408285492068	0.230810012136779	0.236140333839011
358527782	0.237922304028922	0.247551604119932	0.241077151423208	0.233651909171233	0.244127553148676	0.237440489960645	0.244534015348793	0.24947511194257	0.244422468916461	0.25830956813675	0.243081043368546	0.257307395804389	0.24813678233196	0.245367549716369	0.248934706080797	0.250532145616464	0.248819817876665	0.246291379764689	0.264356334680744	0.263953727805284	0.232464194999754	0.256154916496682	0.229397218294685	0.237955723504437	0.239934482873099	0.252960452439606	0.254722786017439	0.248809662616794	0.230153386122238	0.244561604952126	0.235034361694478	0.250660164093501	0.248662798449278	0.26597827107993	0.251811115281092	0.246602139960269	0.251854212925985	0.256204143180087	0.244771163639739	0.2495393151051	0.266198334894443	0.257519434616106	0.254973305057609	0.248137616319209	0.256156961986307	0.24513560622298	0.250171954531986	0.234695332826967	0.240197845893487
358334921	0.24035457466267	0.247692261454904	0.242295970549406	0.234364680970313	0.245755353368731	0.237654225028767	0.245224014344604	0.25107002562977	0.246396389985555	0.25972823195935	0.245278167944201	0.25911615599442	0.248641127188388	0.246334949666943	0.250278244730517	0.251967854678001	0.249632639575961	0.24748380469507	0.265741989011627	0.263853326836027	0.235037960253056	0.255970736584099	0.231019935175166	0.239950196319994	0.242274565024111	0.25164924398285	0.25428517314547	0.249743073797932	0.231248119669322	0.246807798389878	0.237159105465169	0.250722176368384	0.25119621298795	0.266994811951496	0.253455329857569	0.248675447948361	0.253805227048297	0.256682423891373	0.245572348149528	0.250939927245825	0.267277440853831	0.258427659548899	0.256554543117081	0.248960452959244	0.256594954246003	0.246933651957104	0.251527675384055	0.236035517734059	0.242316656595612
358142061	0.244438740771127	0.250477655825292	0.244749665083221	0.237127957860951	0.249392566553437	0.240247780311496	0.247576716505908	0.254242202468069	0.249547603605427	0.263135611527202	0.248712731257866	0.262630215048594	0.25129208202623	0.249107104128638	0.253452426914288	0.254991477534033	0.252284862519427	0.250456605127385	0.268930442349545	0.265820443988712	0.238382549808615	0.25847500375166	0.233940099059056	0.243606876043108	0.246057041768728	0.253389563351112	0.256215746999358	0.252502181744754	0.234122703876698	0.250095271903905	0.240581266027566	0.253710409582492	0.255081320775866	0.270251757890434	0.256576258717167	0.252144682782633	0.257419207107518	0.259252661160413	0.248466809764774	0.254085967992912	0.270484735805134	0.261465016361574	0.259895287946735	0.251719360763068	0.25939059448583	0.250808450794053	0.254801473722187	0.238820251074099	0.24611729598723
3579492	0.249894887707028	0.255799258566347	0.249249134212749	0.242254888662982	0.254849177883618	0.245595998325529	0.252521610388416	0.259222681366487	0.254329573505752	0.268165113389585	0.253307957083045	0.267893969722661	0.256386025577617	0.253660014630695	0.25839313631908	0.259596130506383	0.256750632676218	0.255491748213448	0.274161464904555	0.269913133464687	0.243451447555142	0.263070153018643	0.238429061679677	0.248949861045202	0.251175917990365	0.258740644023258	0.261057827318771	0.257744966706344	0.239067252669087	0.254301425277849	0.245749051427277	0.259344607549665	0.259904034031914	0.275247725290589	0.26156899649757	0.257221238824696	0.262547665136691	0.264321289203865	0.253379010975486	0.259203136673894	0.275802977194694	0.266390286617423	0.265178103125161	0.256498490817091	0.264403226210544	0.256370342062995	0.259873793314579	0.243187666588453	0.251359578106312
35775634	0.255193383004935	0.260876492896633	0.254748207660867	0.247973859710171	0.26000558528406	0.251177723114019	0.25811848098415	0.264399246787873	0.259627612408094	0.273270230261168	0.258280472109045	0.273654339015406	0.262159279016791	0.258536286136478	0.263506424085461	0.264800131146179	0.261898246875113	0.261092862278176	0.279747506848059	0.27481872076922	0.249373065416723	0.268081191483487	0.24351456875357	0.254480454718312	0.256484584436715	0.264471267970908	0.266339544532671	0.263537887983711	0.244496298897548	0.258394838440934	0.251264721984267	0.264842795754844	0.264886800053344	0.280411959834836	0.267208164793635	0.262611463399166	0.268049909657294	0.269915146758508	0.258844445749419	0.264813745273527	0.281379751699527	0.271444468956482	0.270580591174136	0.262089395610643	0.269799529470409	0.261446809795608	0.265243208750084	0.248268033695708	0.256561858882412
357563479	0.260156195760857	0.265806467647939	0.260255158552733	0.253648124801196	0.26447259857794	0.256386616853637	0.263574593690963	0.269474281384421	0.265015820325523	0.278557523180553	0.263855866543541	0.279208949582183	0.267896579279106	0.263606774527991	0.268707745044255	0.27008851960359	0.267149527908608	0.266368033805298	0.285121305716159	0.280156654515153	0.254929928341795	0.273116859649147	0.24892602589442	0.259706729625813	0.261582825029296	0.269722145869884	0.271395445632974	0.268935873984076	0.24971783532599	0.26353135758982	0.256321717111615	0.269619187453988	0.270202067429741	0.285951670806471	0.272861572380824	0.267978661583325	0.273604694929316	0.274882715092267	0.264191770162584	0.270342190076153	0.286685007711669	0.276461959989814	0.275530087555534	0.268023870648566	0.274881290095726	0.266270326126075	0.270806169095931	0.253680524578542	0.261763522881621
357370618	0.264836745949959	0.270361697455352	0.264913344030638	0.258641376823102	0.268189727420945	0.260880475848944	0.268479794229011	0.27434365263263	0.270021052779222	0.283472041738355	0.269523485151103	0.284161528740237	0.273012992026257	0.268587549789271	0.273667834247351	0.274627556622189	0.271724485344909	0.270734228466988	0.290010148946007	0.284990424616368	0.259489274263138	0.277493088127005	0.253877430996842	0.264682143443185	0.266513297935796	0.273924977471011	0.275511685880268	0.273382562989337	0.254310602248554	0.269063018348742	0.260530548848652	0.273987320531212	0.275140528487547	0.29138322086951	0.277739105915958	0.273271162177635	0.278551642037938	0.279266832607175	0.268734689674351	0.275451777734631	0.291512894645807	0.281193901375538	0.279860223759253	0.273220564819632	0.279235163235399	0.271319591678117	0.276189115102882	0.258604722770086	0.267106605395729
357177758	0.269294855125544	0.273245209401147	0.268524730654641	0.262503520642324	0.27108811441412	0.263984449231973	0.272395764061625	0.278556346587698	0.274427167329103	0.287492719746337	0.274762026169541	0.288996813163087	0.277029251674779	0.272968009974952	0.278116910439684	0.278674360414697	0.275878151383743	0.275002130315202	0.294229435239427	0.28950536607171	0.263665885737916	0.281508044854925	0.258126661092115	0.269549402744911	0.271429224887641	0.276127858453697	0.27849584786308	0.276633321798644	0.258418007628377	0.272860945981253	0.263870833411466	0.277357441250848	0.279389469745884	0.295869752163806	0.281810829224023	0.278645051536889	0.283000970529758	0.283381124620235	0.272802761701553	0.280181051323057	0.296156798767472	0.285662985047825	0.283789991761397	0.277408371256577	0.28333917818456	0.276092751813712	0.28047823496849	0.26291781579445	0.272318821062965
356984897	0.275781271234608	0.279307930597996	0.274804145386972	0.26902661923212	0.277084455362291	0.269678342578826	0.278625168512831	0.284854547388075	0.281121344950034	0.294373096719534	0.281523958288362	0.296056686504998	0.283024423286424	0.27960456677734	0.28484316429022	0.285646398022755	0.283364003329921	0.281997293951577	0.300723760276326	0.297350742236298	0.26987443377829	0.288794827560317	0.264659222088725	0.275924582650503	0.277976782192865	0.282553242141145	0.285962700253109	0.28248536837415	0.265349768819678	0.278155195831987	0.269631210126627	0.283829721109567	0.285790226621382	0.302878016632341	0.288510892288013	0.285597917105882	0.289715047004561	0.290567776125998	0.279948482309379	0.287035570286901	0.303829753818308	0.293073608768423	0.29014285431211	0.284071734899004	0.290734621261506	0.282549612423998	0.286325018906523	0.269773899630676	0.279084962975491
356792037	0.285257694055218	0.292862682853842	0.286121567197574	0.28064638199362	0.288467427022165	0.280823134696443	0.289819281295735	0.295029889855893	0.291599775609483	0.305901437285467	0.290472110160254	0.305642206371721	0.293087315555116	0.290231027499229	0.29470123734171	0.296512618355716	0.294905179246321	0.291611159999223	0.310997004141593	0.30872538486725	0.278716387797157	0.299780721976224	0.27449084753923	0.284345100010081	0.286801744914171	0.297761010591549	0.301189387846935	0.293673779882357	0.276914070681477	0.288606773845167	0.280116795803128	0.296194823299479	0.295743151918705	0.314570753870119	0.299227357550252	0.294390052809861	0.299248262226049	0.302180667374374	0.291233965263893	0.297088444943593	0.315324416972873	0.304292622771621	0.299878543117744	0.294563683822964	0.302108275854181	0.292065448340101	0.296237407536178	0.280259845150517	0.288040707553173
356599176	0.293334174355889	0.305685243550251	0.295927716966037	0.29072427427076	0.298454267801705	0.291041564310253	0.300145352456664	0.303885251325756	0.300602569160295	0.315448268710959	0.298017955753005	0.313502517653572	0.301864750351578	0.299488618250101	0.302870551260675	0.305195521127325	0.303487922915087	0.298872507483215	0.319862164986482	0.316875419451824	0.286415814520093	0.30736652992199	0.282398828114554	0.291300646692198	0.294339102070525	0.311171982872969	0.314265314587092	0.304113021406417	0.287170599158342	0.299065722657289	0.290060055306516	0.306894652301454	0.304603322724621	0.324530663601308	0.308244466390225	0.301853450079677	0.306946213925499	0.31137001277629	0.300303280038697	0.305621042119543	0.324240498755617	0.31308386474093	0.307969607091496	0.303295056474774	0.310626761933881	0.300515035231781	0.305713807034484	0.288718055868897	0.295338925548104
356406316	0.297098791108929	0.309427668872014	0.29932038350703	0.29402058000923	0.302029156859537	0.295063179529295	0.30429687699617	0.307648164272557	0.304517864589057	0.31886707679414	0.302199049998869	0.317635974436026	0.305333840424518	0.303463344992972	0.307025194222055	0.308195619946524	0.30596470182279	0.302159981632868	0.323802421183493	0.319218578379026	0.291022098355606	0.308843821841472	0.285661344937981	0.295064250606277	0.298297002208866	0.313582876834549	0.317225953523156	0.308412540842447	0.29107516806403	0.303990587889835	0.294837725901879	0.310492060184946	0.30898356307715	0.328008459730015	0.311969283855618	0.306145241150336	0.310635732490234	0.314373009218053	0.303358545143051	0.309578805049161	0.327181584147783	0.316111086541808	0.311511030907846	0.30697802690955	0.312982857311049	0.304920557232691	0.310528485271936	0.291952428636855	0.298872030383395
356213455	0.299885837214996	0.310245708455166	0.301685265740178	0.295570624304448	0.304417596196862	0.297569448194773	0.306964688695404	0.310563483583887	0.307403274895374	0.321201641301236	0.305779270477171	0.321125625064548	0.307776011079525	0.30614033037647	0.310385921815963	0.310354419880699	0.307922445978332	0.305543701789869	0.326566792204762	0.320977148132403	0.295361434128271	0.310460813539122	0.288625625112993	0.298930266698243	0.301504511755426	0.313369919822773	0.31790504999113	0.310995352688991	0.292867662191257	0.307214698428814	0.298406594806051	0.312606167138852	0.312142820446173	0.330108285205584	0.314452997290665	0.309539563290764	0.313727734648809	0.316570083791989	0.305324492423944	0.31275331429544	0.329296589695114	0.31828085108411	0.314367960879979	0.309773328430644	0.314947146463689	0.308418467279243	0.314140363919631	0.294511483469365	0.301842025487174
356020594	0.304155198233311	0.313917642365197	0.306448909547973	0.299479234677271	0.309187063479109	0.301900215463035	0.311837619483344	0.315366136449383	0.311794984027106	0.325419213921969	0.310609312970658	0.325614121085214	0.312123019994592	0.310257712044551	0.314597864943737	0.314498969472127	0.312136885622879	0.310525951186009	0.330949280896958	0.324745556654136	0.300509741251923	0.314839698843279	0.293537150765312	0.304503616059852	0.305938186843268	0.317064410314273	0.321698190531687	0.31566050249298	0.296847702313087	0.31189583808551	0.303466290324818	0.316769092944721	0.316781835328735	0.334548069439168	0.318506472606988	0.313854324830717	0.318215520513264	0.32080893109663	0.309554086318724	0.317497272080471	0.333706670977311	0.322578743983497	0.318851080536204	0.314183236134334	0.319640572820983	0.313012884034383	0.319617350527884	0.299112244559892	0.306462646086432
355827734	0.309132010116917	0.319016141539417	0.311327823786644	0.304278656604921	0.314582421655599	0.306373372413566	0.316978897734818	0.32024063183941	0.316468827796554	0.330046579279406	0.315637796680616	0.330460499981639	0.31692809532286	0.314593903177708	0.31904788949028	0.318892260427562	0.316962395597564	0.31555859220344	0.33595713758803	0.329260988764391	0.305226273895968	0.319472277215801	0.298431549772649	0.310016568146637	0.310775777802149	0.321941367146544	0.32640907480478	0.320943377712439	0.302295591582202	0.316351429490967	0.308087768431347	0.32085594000316	0.322226935765445	0.339681778359351	0.323330631695423	0.318758803191099	0.323181501885847	0.325523058626147	0.314514928462277	0.322359117030083	0.338840050090418	0.327541415733078	0.323631450314352	0.318916132279158	0.324960562783827	0.317694956681654	0.325350800717345	0.303888050372542	0.311839937736133
355634873	0.314295332372525	0.324316559661304	0.315637816057325	0.30891877795484	0.31950328726609	0.310819858953127	0.321539370975477	0.324612118905493	0.321430140463233	0.334951705451607	0.320283489713596	0.335881649430382	0.321686217809264	0.31916708016038	0.323692698586084	0.323437448376921	0.321666183242527	0.320339839304107	0.340857215437911	0.333909630857798	0.309813946884431	0.323785747624996	0.302870134010148	0.314686006026084	0.315620878487101	0.326335021807449	0.331429102042498	0.325640400639856	0.307667189191203	0.320495843533478	0.312080548971549	0.324918365409225	0.327727506823338	0.34469558833032	0.328497173337061	0.323844119747225	0.328233304009286	0.330000155096002	0.319356684083587	0.327017045678699	0.343897270802764	0.332453831576773	0.328131658373555	0.323517388830325	0.329920048204261	0.322347562181227	0.330037989599358	0.308343834170578	0.317170944130023
355442013	0.319891109524345	0.330822897264121	0.321119568676246	0.314559373321074	0.325021696253319	0.316703531919579	0.327107203817203	0.329894195192875	0.327698571070609	0.341071712245743	0.32547017823114	0.342199166211088	0.327497287001536	0.32503837725685	0.32937673129599	0.329574276793964	0.327163281769115	0.32563877540127	0.346475101012312	0.339429423611571	0.315412578882473	0.32924674204018	0.308367468760182	0.319791673116673	0.321031495038205	0.332145370499075	0.338232679892756	0.331073584666733	0.313293781542081	0.326016268202522	0.317358826773233	0.331178412722936	0.333706649367529	0.350458719628353	0.33464073892241	0.329527673355501	0.333923935055341	0.335306280094081	0.325334683536396	0.3326047522766	0.349812818900451	0.338266802774521	0.333198960194715	0.328796990215122	0.335492788681469	0.32785140134318	0.334798664201306	0.313901618461247	0.322950363215042
355249152	0.325620856293757	0.337892977082077	0.327634645016629	0.321012819222601	0.331436572335676	0.323331185633315	0.333609708878696	0.336137995137748	0.334671565806821	0.347764900213643	0.331332972203935	0.348236761023614	0.333995175896811	0.331570967782876	0.336064438526837	0.336569903783912	0.333669698046411	0.33153890769412	0.352793447084922	0.345643920390878	0.321694650893003	0.335572401738057	0.314618699964486	0.325810948747809	0.327035238835794	0.339044790575119	0.345933783053394	0.337818364852037	0.3196219564139	0.332599010403143	0.323847139598301	0.338441130602625	0.339795589936832	0.356744763661038	0.3412033488032	0.335731344479235	0.3399963663048	0.34179880809168	0.332106833623372	0.338840002562122	0.356427299546777	0.344791473272951	0.339130266258525	0.334537012181175	0.341539476883189	0.334073367663498	0.34030488872051	0.320100359963883	0.329065707245083
355056292	0.330557520807101	0.342548799193297	0.332805630587644	0.326182430329892	0.336608586839154	0.328372970662908	0.338982810534388	0.341500710531245	0.340333204650806	0.353166359518738	0.336710228958013	0.352877945801388	0.339150515109513	0.336955667683171	0.341696944859258	0.342161980353353	0.339085686218177	0.337102837116912	0.357977635355649	0.35077013912151	0.327352860138171	0.340559881488276	0.319827243248783	0.33131941044794	0.332481486521353	0.343434544666846	0.350964149714053	0.34341650406805	0.325088934354357	0.338023092349063	0.329144605957711	0.34372930908402	0.344341991651896	0.361950728052284	0.34630445808541	0.341454371153483	0.345528142934453	0.34752360562987	0.337151617640409	0.344196798947114	0.361861426034055	0.350143067647914	0.34474086896727	0.339196294028481	0.346553818161955	0.339544451755911	0.3455283062822	0.325205592337295	0.33440815175368
354863431	0.335744989877135	0.347383662047064	0.337833391551253	0.331245612956877	0.341530469681411	0.333349803258546	0.344669252093078	0.346651219141228	0.345668321972514	0.358485920181445	0.34217895424363	0.357840666656573	0.344391163349081	0.342166792816545	0.346937204037142	0.347408044332275	0.343787844080921	0.342800138685506	0.362932652074381	0.356091370302392	0.333160887279308	0.345033773767059	0.324975171008906	0.336459095653199	0.337648998369558	0.347836406954871	0.355901066157194	0.348406950549641	0.330103977830805	0.343168995562846	0.334181949888196	0.348810621624003	0.349050683672096	0.367387364671606	0.351522167647993	0.347506600084749	0.351280958273646	0.353014645409979	0.34168683939878	0.349801688123907	0.367066552545133	0.355413697686491	0.350378912943344	0.344072680516879	0.351845063317971	0.345093966461058	0.351047377452346	0.330323707803612	0.339860544070265
354670571	0.342588725572725	0.35611319757524	0.345217385270256	0.338353666172293	0.348731969363518	0.34066088675828	0.352401611333552	0.353292940839168	0.352523398847018	0.365601896014807	0.348659527310143	0.36444050099628	0.351821890316167	0.348970465402411	0.353981066567095	0.354166909835981	0.350074772639564	0.349397503823598	0.369720579602149	0.363190910673199	0.339969685923995	0.351120531604842	0.331604847007408	0.342345755424159	0.343762287794488	0.356680987245174	0.365120213103164	0.355625892332774	0.336569801252048	0.350217129470965	0.341230958620356	0.356027511566118	0.356466855260283	0.375090397954069	0.358828040255408	0.354604335515163	0.357922525152949	0.359936285092244	0.348230172434723	0.357006037074971	0.373993034461507	0.36258861340681	0.356964571472536	0.351137579110099	0.359176878697297	0.352153615935649	0.357792326851102	0.336982058038242	0.346384165867177
35447771	0.34940719681398	0.364552027627969	0.352537841325354	0.345347997785143	0.355839095356352	0.348000814962048	0.359545368328871	0.359833294207226	0.359024049691687	0.372329917228514	0.354437716491046	0.370879378916988	0.358651751303607	0.35549680388554	0.360672809249424	0.360471374997425	0.356353838380877	0.355395215737668	0.376417069614281	0.369290676958566	0.346053452124788	0.357171996591614	0.338130048157	0.347944175502254	0.349823865806944	0.36584684162547	0.37413664468755	0.363202380877868	0.34329509950277	0.357600374517579	0.348146246126201	0.362994762317785	0.364349600448287	0.382432194167368	0.365487544776647	0.360638145284697	0.36393803060759	0.366385014272778	0.354615369042904	0.363685780287952	0.380621820459639	0.369343610858504	0.362915653466175	0.358022534915736	0.366208980756723	0.358566453454406	0.363761600237205	0.343378800673996	0.352259119304289
354284849	0.354480722081114	0.36883327557157	0.357060031419033	0.349852725720858	0.360176107820583	0.353052307666401	0.364371054788188	0.364549707540486	0.363689873333911	0.376776280695219	0.358322556185108	0.375874021521961	0.362545221292284	0.35996127891337	0.364963686451474	0.364763484800408	0.360577287955313	0.359711038151131	0.38107376879486	0.372655936791163	0.350559716272883	0.36097466142949	0.342711351063787	0.352287830655879	0.354493125812395	0.370574409475319	0.378278585924241	0.368296064272407	0.348490909635179	0.363082932636008	0.352772890231831	0.367387314198874	0.369751723264191	0.38684042301816	0.36978605301954	0.364615303566352	0.368433423110895	0.37077256461833	0.35872672020915	0.368418453838298	0.385124986757594	0.373409825637599	0.367287475861791	0.362555615880366	0.3706561824671	0.362820903053899	0.367858758639214	0.347768710016653	0.356385359052276
354091989	0.358561446855054	0.371497906667993	0.360388609678714	0.353255920748438	0.363449061118133	0.356876153581993	0.368248975858515	0.368254451968654	0.367757294794271	0.380386661269063	0.361917836296748	0.380283351013056	0.365533592871699	0.363649686721078	0.368778004888702	0.368521240503828	0.364222386788945	0.36351393856947	0.385134097908936	0.37523934509064	0.354609853567141	0.363292620985631	0.345962435074157	0.356173250926725	0.358308756812439	0.373204119392764	0.38035148157534	0.371953590237422	0.352602744212799	0.367205271806886	0.356593572530954	0.370407246028116	0.373430963136372	0.390216641801256	0.373826484494716	0.368449487062195	0.372691344637387	0.374443161706252	0.362228031769644	0.372604860067128	0.389019310525867	0.376498504916155	0.371192217974577	0.366287210492666	0.374013803819018	0.366666913671613	0.371993343301129	0.351019540225664	0.36008299410783
353899128	0.362921154869124	0.375928271164638	0.365215542549583	0.358127897884067	0.368208841543319	0.361305642864956	0.372988230499951	0.372771156901641	0.372605629117297	0.385171006015937	0.366910626900964	0.385220404659817	0.369951970123727	0.368276444446927	0.373755431827515	0.373309148048712	0.369068339763927	0.368362210521379	0.390377440341676	0.379087989433827	0.359238229511487	0.366665142517242	0.350065775470867	0.360773376591552	0.362835690104375	0.377631139424301	0.384559082051154	0.376348653980173	0.357458459866204	0.371887035284125	0.361681986729909	0.374598051254489	0.377864710955024	0.395175331979187	0.379073494682308	0.373557641960661	0.377955307414184	0.379219560368462	0.367046116206088	0.377702043427522	0.393973460874138	0.381000827633739	0.37573765290786	0.37093184407846	0.378639482505832	0.371550474120753	0.377424051521109	0.35479371550104	0.364817391037938
353706268	0.368029686626068	0.382502670349164	0.371499105239628	0.364441382344907	0.37449816131181	0.36676347813121	0.379079299637454	0.378704048062766	0.378712866336475	0.391490571769303	0.372880086157996	0.390633522341328	0.375636800248273	0.373915801187405	0.379427432396738	0.378980751759255	0.374863562315039	0.374175046022894	0.396569833547355	0.38435945755673	0.364746976568916	0.372158130808452	0.355717659937048	0.366526092577379	0.36864215383597	0.383965304061479	0.391465597391573	0.382003488639438	0.363794388348149	0.377781560510968	0.368176783549191	0.380918080509804	0.383889873193687	0.40179669020555	0.385245444341607	0.379181300933072	0.383723517231081	0.385038948296288	0.37306464600967	0.383496329743036	0.39988988025759	0.386874407897234	0.381032781047021	0.376344307483844	0.384443727702368	0.377185644017963	0.383731637386058	0.359791328442024	0.370493389956425
353513407	0.373253133235396	0.388859970309125	0.377093258386272	0.36996756571514	0.380587191610689	0.372019332535701	0.385138619934366	0.38454538471174	0.385035811938699	0.397862887720217	0.378542651781697	0.395708362041673	0.381221527606572	0.37928574756211	0.384691237104465	0.384379753048159	0.380385336588228	0.37958762750109	0.402102013999648	0.389842643704606	0.370397511034516	0.377868962444568	0.361195539065637	0.372565084746164	0.374437751790623	0.389723336117108	0.398163271299625	0.387943643408263	0.369692956164686	0.383613275449142	0.374216758031089	0.38764700205997	0.390224563776298	0.408331195487017	0.39137483682193	0.384239713227608	0.389026181692821	0.390727554887464	0.378937650376797	0.388735165820461	0.405577532552945	0.392804729612799	0.386129951696676	0.381790463197794	0.38995372086031	0.382631749519478	0.389917252253383	0.365321150139679	0.376099476470795
353320547	0.377817696199377	0.393177652224964	0.381271934539927	0.374076397879436	0.385133409292546	0.376269022945264	0.389709308418957	0.389216487419992	0.390137572208007	0.402858948170662	0.383684582437986	0.400228602793087	0.386185823237698	0.383780007423317	0.388954214948623	0.389005515934635	0.384909945933019	0.384312087516142	0.406352966603069	0.394685156204081	0.375315403326758	0.382461385476949	0.365522071234219	0.377802886657193	0.37924322942699	0.393914178583984	0.402664892801791	0.393094566352448	0.373671241138494	0.388339633241379	0.378539775903527	0.39261962249976	0.395788581453703	0.413385532726178	0.396426999160715	0.388977779717499	0.393719751985154	0.395807045205948	0.383899819494615	0.393085639173471	0.410301125358502	0.398249709000467	0.390658567428622	0.386934366780966	0.394664462834565	0.387381672754815	0.394671107448904	0.370352410081188	0.380997131144256
353127686	0.38275388075465	0.397578374535384	0.386029131815963	0.378608035569449	0.389183749464001	0.380995987190999	0.393976313389793	0.393928750224972	0.394966778955571	0.407316103545437	0.389105007821777	0.405345194094233	0.391479366749923	0.388667561349158	0.393418710146999	0.393839556752346	0.389689894163627	0.389564316580514	0.410912382544764	0.399998957442355	0.380133898414033	0.387138774095831	0.369948214014038	0.382567352787986	0.383793432722961	0.39861810194493	0.407570669342613	0.398409119393173	0.377705610005816	0.393329865737796	0.383049374240316	0.396749079619489	0.401163453528028	0.418169928780667	0.401284592180568	0.394348925374839	0.398663047078631	0.400778253927891	0.389047510086759	0.397999935194377	0.415144404920999	0.403827614721506	0.395566274375316	0.392341642884055	0.399407161119279	0.392252878948255	0.39849269499163	0.375100496270713	0.385646967183779
352934826	0.388992300661993	0.404068635289832	0.392507353611856	0.38456626649189	0.39459103734903	0.387273528235069	0.399870865602495	0.399696649569741	0.400894185599333	0.412752991378267	0.394969399173819	0.412007293028237	0.397527508121853	0.394664134788826	0.399398315464149	0.399776958930469	0.395963263812069	0.39549098982419	0.416741470166495	0.406719844367801	0.385789511544188	0.39233557702327	0.375237602753372	0.387605751794422	0.389013286873206	0.405061847519078	0.415046687682684	0.405095944384941	0.38373912644165	0.399599947731957	0.389374482201441	0.402055874168733	0.40704865454714	0.424383089022028	0.407320991319216	0.400480004299747	0.404693525445477	0.406422099458876	0.395221648797969	0.404328985704232	0.421082455121938	0.410141309040033	0.401125461652607	0.398479750637388	0.405003678583485	0.397922701156036	0.403168987165421	0.380334261452734	0.39095526186265
352741965	0.395460342214607	0.411359359976602	0.399132409102999	0.391002193726792	0.401345983754851	0.394099203993546	0.406899908646563	0.406219035672195	0.407440082749145	0.419179372468104	0.400528432296621	0.419098202844036	0.403535780962366	0.400795071867565	0.406203596422017	0.406199450303077	0.402554800989095	0.401055568506776	0.422923865111965	0.413492486451335	0.392064380047528	0.39761064290153	0.380736514116139	0.393193919843375	0.394905953746302	0.412113471562078	0.423234501143249	0.411739467480784	0.390459887523745	0.406081965431924	0.396193368181777	0.408716835055007	0.413513396679719	0.43152740999445	0.414005963956302	0.406621037659827	0.411049040998359	0.412548824365221	0.401516521476291	0.410869477196567	0.427439203138067	0.416822510916796	0.406799781265244	0.404648528729676	0.411171039150883	0.403790852534717	0.40880848155248	0.386255851383044	0.397082456771333
352549104	0.401393128967967	0.418728481930291	0.405333593436621	0.397388838147028	0.408474736306117	0.400781772888291	0.413964025476799	0.413147958728035	0.414236562880063	0.425972497799675	0.405739036258507	0.425254220564499	0.409320045119309	0.406804983478502	0.412972197585428	0.412325197783977	0.408514529346632	0.406219534875204	0.429135201817413	0.419025610280155	0.398385992199067	0.40364706363795	0.386212389081139	0.399239424958375	0.400910062383347	0.419456788135199	0.430849730898152	0.417691469407822	0.396730562515247	0.412827075754999	0.402643397269294	0.415843257489911	0.420484765742786	0.439015140944531	0.420844335711801	0.412333459997639	0.416780757558357	0.418847036288221	0.407386409762917	0.416819248086257	0.433976427543114	0.423395033779773	0.412476740740664	0.410476291969367	0.417232015990154	0.409604638208816	0.415061619935795	0.392652180200466	0.403511991424397
352356244	0.407112393005998	0.426361681023152	0.411821511578091	0.403889749494894	0.415413623565358	0.407413049036809	0.420921396812661	0.419957704495638	0.421178470797276	0.432844404711401	0.411076296448345	0.43072776018105	0.414975946736366	0.413018054810869	0.419506687282323	0.418269070536201	0.41417892937865	0.411370924275359	0.43557038517075	0.423500469932797	0.404284182689223	0.410098775450637	0.391842359979053	0.404911823428777	0.40643861073199	0.426831702602192	0.438249936905065	0.424139945808466	0.403401009028527	0.420200914127108	0.409240357021696	0.422453317992458	0.427189521210669	0.446574410520514	0.427899469808656	0.417707434765959	0.422241264495785	0.425289213638219	0.412900571317051	0.42261735540743	0.440793262119805	0.429730836830059	0.418070663036628	0.416374767463284	0.422927242520407	0.415654219804315	0.421725169742645	0.398727946668895	0.409503904446757
352163383	0.413195948362811	0.434736344237389	0.418786355717691	0.410756733207367	0.422861075677881	0.41471767195843	0.428412733861578	0.426760461573965	0.428317845700865	0.440347426232457	0.416914728363961	0.436535519481651	0.420944912721336	0.419486941008278	0.426008759231762	0.424621500927221	0.420051515036594	0.417172174746749	0.442350415277933	0.428395280093127	0.410160514768706	0.415919522962754	0.397995643834645	0.410405976743306	0.411678458976265	0.434457245712751	0.446523344867889	0.431539681497254	0.411129417939629	0.427882208080296	0.416672448949895	0.429253701878078	0.43380100527428	0.453954286344514	0.43505172222797	0.423583610096404	0.428001783040663	0.431661136013901	0.418527182339462	0.428948511798766	0.44761851003436	0.436189980440873	0.424211875593573	0.422816999045855	0.428961161098255	0.42245489762074	0.42818331169664	0.404503738651679	0.415211587999539
351970523	0.417366251908411	0.438084672978676	0.422674554562493	0.414514336900634	0.426868186978877	0.418867739295925	0.432646499838013	0.430938179167791	0.432796490084712	0.445194181872257	0.422059596686565	0.44135323756928	0.425274233297899	0.423664345762066	0.430615413308092	0.428978670870964	0.423949505607081	0.422057684768079	0.446824961405898	0.432237912227212	0.414671032590389	0.419224029842521	0.402548101554554	0.415288087426354	0.415695561220347	0.437462338274049	0.450094833144375	0.435784905156231	0.415528343808452	0.431899405709628	0.420774401411099	0.433050478040372	0.438057504737723	0.457987128126352	0.438864196297345	0.429127775818976	0.432775723329493	0.435873085019842	0.422468659870801	0.433386499052676	0.451813747889637	0.440337673870798	0.429258112410163	0.427102104324335	0.433523554942507	0.427974330396888	0.432295470431645	0.408625565474873	0.419885667127567
351777662	0.421752572402207	0.442641690526723	0.427279021144006	0.418935242596236	0.430976050490924	0.423366924840112	0.437577004528943	0.435569742824746	0.437700941993188	0.44985397874013	0.427537813508266	0.446217609896116	0.430549676622402	0.428155429975593	0.435791270251696	0.433485454308108	0.428302311826922	0.427237106630739	0.451430080598029	0.436930520016152	0.419418229780018	0.423039466308305	0.407207156610666	0.421024304580955	0.420555671704882	0.442313036345697	0.454952424885322	0.440577468294836	0.419852069818217	0.436602419639455	0.425091556035373	0.438119115546436	0.44295879812434	0.462208512646412	0.443070419876493	0.434814907125982	0.438289109122423	0.441078090578809	0.427572972188988	0.438075356099595	0.45613115713269	0.444557409455407	0.434222909934357	0.431415163769162	0.43869631716369	0.433342312031304	0.437243657743791	0.413117028196577	0.425168569179962
351584802	0.42632617509397	0.448060365181382	0.432469746550977	0.423978180217254	0.435941374181852	0.428335097061625	0.443218085707553	0.440565597574639	0.442999862742143	0.454712066621862	0.432902768946182	0.451217385539758	0.436075592971372	0.432989399916404	0.44092360661309	0.438525797349577	0.432919396429523	0.432138110561197	0.45644606869871	0.441789945084229	0.42398096193043	0.427276801728441	0.411851958310892	0.426732831586268	0.426187128770046	0.447769697370447	0.460471237460446	0.445851701635097	0.42492740943732	0.442021322631041	0.430124668487472	0.443828617290608	0.44838248081751	0.467171415285671	0.448445578455913	0.439673534431266	0.444182595668935	0.446160182722421	0.43337733579106	0.443577083220429	0.461062455699531	0.449162359244342	0.438590698214563	0.43617044310168	0.443785405433605	0.438026459348785	0.442630046412668	0.417520677648287	0.430498131082335
351391941	0.431428517784712	0.453885560605049	0.438605291894254	0.429675541200246	0.442036606063726	0.433637394445436	0.44922753505329	0.446043947793056	0.448697454741515	0.460446984314332	0.43819183502506	0.45642978580772	0.441228610667315	0.438148203514218	0.445969788144125	0.444344977850672	0.438029827232505	0.437470135300385	0.462144271116	0.44729217133137	0.429024180705281	0.431950107745977	0.416820328529802	0.432105092997268	0.43176384700258	0.45353485242805	0.466577529098767	0.451923573077749	0.431298928877984	0.448049646151329	0.435938788971879	0.448852359044545	0.454657677148511	0.473375148769217	0.454643936031935	0.444361646566337	0.449696982067277	0.450973925926474	0.439067286427337	0.449933239708582	0.466583248774232	0.454447707463409	0.44335728702435	0.441551744519371	0.449143144939305	0.442798403290923	0.447799783114766	0.422633542224201	0.435819864473397
35119908	0.437909755448705	0.461313612835102	0.44585645501754	0.436339549031505	0.448489554266471	0.439430796553602	0.455537959638419	0.452467236315033	0.45502262869327	0.467308717991424	0.443791068723319	0.462104722250453	0.446759365682034	0.444089682409303	0.451983830254466	0.450708920120534	0.44423131641643	0.4437126365155	0.468513655300554	0.454015599684824	0.435237628850588	0.437620817673274	0.422507084760865	0.437805450535254	0.437083813516108	0.461251853435925	0.474224218782749	0.459247523125555	0.438643540560136	0.454571202742741	0.442090678628374	0.454242106863708	0.461618215227688	0.480660391891752	0.461654361875639	0.45014383912231	0.455425833210347	0.456866574053309	0.444895057544685	0.456438089843006	0.472696962645842	0.460426845347123	0.449243212330497	0.447408982769327	0.455269087706387	0.448556292432391	0.453499352110092	0.428942825490605	0.441519634769144
35100622	0.444923523418718	0.469619869005173	0.452682468679437	0.443070956418996	0.454435933365667	0.445797653498842	0.461948933474603	0.459054430142926	0.4614215463469	0.474140531965858	0.449619326804492	0.468295731614156	0.452668201373637	0.45050984237577	0.458345124126509	0.45660692237628	0.450543777612174	0.44992671840482	0.4747388743023	0.460428944335953	0.441786108494002	0.443645968691657	0.428339966211417	0.443806738256666	0.442451551220519	0.469552211802305	0.482069853663135	0.46655203863968	0.445577269947892	0.460876389715397	0.448060830114905	0.460570666002395	0.467869668874141	0.48747837078307	0.468540103398829	0.456543064521631	0.461459174540241	0.463282105799829	0.451206606792082	0.462501886717066	0.479000433500564	0.466452749926251	0.455368382128358	0.453339977805767	0.461118056842077	0.454562162725213	0.459538128198264	0.435027580789919	0.447121838650113
350813359	0.450472498267865	0.476064882695	0.458164759435094	0.448875110315547	0.460217009742312	0.452301976004372	0.468152979362057	0.464759602958678	0.467207784972752	0.479852347915656	0.455078855566146	0.474094773064545	0.457742837882106	0.456305783140253	0.463462546880122	0.461646467337612	0.455735422074292	0.455319621167902	0.480171729536679	0.465161115194566	0.447478296547723	0.449013600181778	0.433447624024904	0.449067557756956	0.447878847288477	0.475449766810369	0.487859858999268	0.472416143834619	0.451403743651373	0.466929259242219	0.453748914396839	0.466810679054689	0.473314108908969	0.493139811767003	0.474377246861925	0.462271434777288	0.466768673158551	0.468981142120586	0.456920065289706	0.468149813909464	0.484626598631376	0.472103085387458	0.460798676017286	0.459160532393122	0.465971376358161	0.460010370195112	0.464876105125281	0.440109736484403	0.452241852441367
350620499	0.455560946345617	0.481884220953585	0.464079862919625	0.454833485891913	0.466987016599975	0.458971925936195	0.47478728364587	0.470505844848978	0.47308823844814	0.485549816201375	0.460442505907762	0.479342965137414	0.462671224222002	0.46220697521667	0.468366178870459	0.467234454829491	0.460910205514113	0.460711004361671	0.485794061441162	0.469705850859167	0.452860701008765	0.454472606275095	0.438639559092272	0.454094056165511	0.453872111632008	0.480977291876773	0.493960087542026	0.478228765984537	0.457598340320269	0.473927458116473	0.460090977354467	0.473383279800678	0.47965431766911	0.499252320959559	0.480578059849235	0.467801760008123	0.471731823711818	0.47451200599444	0.462012380776052	0.474317281164588	0.490355825246769	0.478259922782645	0.466178105707277	0.465321110047875	0.471299316182013	0.465833129421361	0.47020116088019	0.445525677880649	0.457771423554316
350427638	0.461963548091811	0.489745894512827	0.471212863118662	0.46159964183416	0.474542668160844	0.466023109402353	0.482362804960311	0.47721771429063	0.479844464033133	0.49223034666832	0.466573227085498	0.485030596042305	0.469014468979663	0.469017164151677	0.474973154589215	0.474118358757315	0.467384490547549	0.466668835421883	0.492510122947374	0.475655265573708	0.45896358021818	0.460506988661876	0.444923090482958	0.460028605449624	0.460508380535737	0.489187657832291	0.502801066472813	0.485409422075039	0.464490861627445	0.48174590252928	0.467431904514309	0.480921736600229	0.486837037148742	0.506459323642195	0.487610277568898	0.473961873571435	0.477442227839288	0.481459402331012	0.467992015597087	0.481316957378272	0.497451223895898	0.485273371623238	0.472118079405611	0.472029450237971	0.478341912600924	0.472580214259539	0.476169553661821	0.451965805683004	0.463873695764931
350234778	0.467573805367313	0.49654175591259	0.477395012511094	0.467236008115262	0.480763229247561	0.472078424397689	0.488854621760763	0.483324662062294	0.486137340901645	0.498405085719937	0.472845237861026	0.490826201989539	0.475219322660355	0.474525684089708	0.481765423818953	0.480293942419699	0.473363868457727	0.471744730211104	0.49863237208842	0.481550450469077	0.464612058134933	0.465302423845208	0.45046597351953	0.465747758688164	0.465908166618751	0.49624005433328	0.51001552578519	0.49206283785332	0.470069807263849	0.487520844854167	0.473583471557044	0.487960434781872	0.492850523444633	0.512667129268817	0.493432279234609	0.479759732246406	0.483348040008662	0.48846156601363	0.473844062614812	0.487136144577235	0.504252433680748	0.491168468285192	0.477161389463002	0.477830189210054	0.484797953532607	0.478440768051833	0.481500186198953	0.457527480281106	0.46903839399835
350041917	0.471136667533698	0.500087800094342	0.481759034170633	0.471427092872303	0.485455233163489	0.476365288020667	0.493253913283054	0.488149401643975	0.491341536013153	0.503371931161901	0.478316530209676	0.495996687091728	0.479803999944653	0.47818761718599	0.486509597598722	0.484697128296321	0.477113800512482	0.475730844661462	0.503141587950954	0.486180941575922	0.468964226476336	0.468499654961318	0.454193084826363	0.470304603400706	0.469425413345393	0.49954836607388	0.513393438203709	0.496851186360774	0.474365876968854	0.491139009593414	0.477758634268792	0.492974962577166	0.497723748556165	0.517726634645627	0.497901757352939	0.484527139310468	0.48847275538535	0.492910051323837	0.478372755509711	0.49111339707704	0.509159852228866	0.495278474125325	0.480851053956084	0.482070080671707	0.488892782159198	0.482687996062855	0.486190320469202	0.461416758257684	0.473051013427149
349849057	0.475146479109611	0.504090104799129	0.486038241460685	0.476424318400334	0.490562546265202	0.480301547346321	0.497758684931431	0.493402314503915	0.496958672521013	0.508752689608349	0.483199106886622	0.501269711737037	0.484586262973046	0.482563395934503	0.49063416281431	0.489181777756494	0.480826097387776	0.480450922500116	0.507865396058108	0.491219537546278	0.473502775220277	0.472414968916758	0.458402638973675	0.474737657995259	0.473289886364579	0.50335394722022	0.517424621803876	0.501607113470531	0.479301476696178	0.495703290640158	0.481982362143722	0.497072321530417	0.503046591050486	0.523924189025471	0.502924086360165	0.489237050640796	0.493342315874266	0.496621675240251	0.483000557627674	0.495713218719491	0.51370726371113	0.499906019765125	0.485156766593616	0.486645739055806	0.492846706965241	0.48727774457153	0.49177051920985	0.465622239607384	0.477535780012566
349656196	0.480714815130079	0.510077876985942	0.49138310690051	0.482412743027395	0.495983204731312	0.484962220957926	0.50332375427382	0.49942316198105	0.503058584817555	0.514791877425101	0.487957988012843	0.507201268228589	0.490239056216959	0.488001323271081	0.495973676987626	0.494682994215415	0.486630096317174	0.48601315737562	0.513431215181552	0.497325547327283	0.478895899075476	0.477783077274794	0.464062952239902	0.479732568957855	0.478637398137553	0.509292627741539	0.523608549793198	0.507690074692803	0.485109080583752	0.501401389048754	0.487200674576273	0.501914826148354	0.508896815792736	0.530807279543129	0.508602409794822	0.494665020925429	0.498878154601418	0.501717331136549	0.488296095575934	0.501865470798588	0.519153873233732	0.505991152096187	0.490558020465561	0.492302076312461	0.498378137933201	0.492686448941372	0.497986949959469	0.47066471876504	0.483071170856199
349463335	0.486333054203309	0.516108978482346	0.497063011988142	0.487672817659794	0.500950058772927	0.490286820558921	0.509033248834364	0.50496781080263	0.508653747108204	0.520064793890399	0.492806058690918	0.512924752856859	0.495473926663763	0.493021515602921	0.501662783113905	0.500155471537803	0.493111198416005	0.491196264456942	0.518833186471104	0.503228261471478	0.484230520369768	0.483003735730254	0.469554385598405	0.484970012932058	0.484311378299522	0.515254201561039	0.529414940891171	0.514007933436665	0.490612357761263	0.507215035940726	0.492974855188451	0.507425681479711	0.514809055054819	0.536450552684216	0.514104271118404	0.500244785573423	0.504642321536876	0.507429135471228	0.493464507478324	0.508038934610588	0.524660930202625	0.512044967547972	0.495939046917817	0.497934068031441	0.50457840721122	0.4976904470417	0.503476867452402	0.475449771037121	0.488560088114265
349270475	0.491470369609268	0.521518946440663	0.502795999519938	0.492436171449709	0.506582018795477	0.49618014731715	0.514655625480736	0.509870725349965	0.514092738933972	0.525073912252552	0.497523924628278	0.517875225309818	0.500446888719852	0.497930003091695	0.507132374321127	0.505330685993445	0.498701971449226	0.496053009976004	0.524203095865968	0.508572531227521	0.489234148451101	0.487582667103499	0.474244414370052	0.490272419187156	0.48960522652462	0.521091296413953	0.534790417679233	0.51998842659684	0.495899010800566	0.513214763436481	0.499012778746022	0.513018532472123	0.520952054319815	0.541368998133555	0.519702052165362	0.50544426982861	0.509849482062724	0.513071842559176	0.498558363940565	0.513610698587348	0.52993776502542	0.517383117982033	0.501353770114531	0.50320118409001	0.510263958916839	0.502496438508237	0.508204029463821	0.480145627285126	0.493537168246863
349077614	0.497221266197572	0.527392473076532	0.509132611744167	0.498199413949192	0.513472006148545	0.502825364918179	0.520733723079698	0.515209724692764	0.520111426861713	0.531368511208624	0.502187658102166	0.52299527765344	0.506035011218923	0.503721911457869	0.513219891077328	0.51131751413158	0.504092803533074	0.501465329908857	0.530088463042626	0.513974204551592	0.494656303216543	0.492684296348146	0.47914623760392	0.495942719479316	0.494967611249964	0.528160748349871	0.542006609891028	0.526343956032608	0.501733085190444	0.519164368022133	0.505471736952704	0.518690000954838	0.527295573758804	0.547287816862608	0.525944237525876	0.510847348846395	0.514837853902064	0.518305910237394	0.504296106399934	0.519455983794547	0.5359792295441	0.523161159663418	0.507197628203268	0.508694280395977	0.515779579424509	0.508021205677444	0.513285220020873	0.485176649476055	0.498937260082037
348884754	0.503189328172461	0.534393789841867	0.515810008971384	0.50511647600959	0.520297596895086	0.509553200451386	0.527342675322514	0.521447372533129	0.526523617250152	0.538195289167801	0.50750342901152	0.528703201315817	0.511783625347663	0.509643833028847	0.519622130341173	0.518172622536933	0.509868700171787	0.507364291612679	0.536191577587397	0.519770646473926	0.500595230498208	0.498281166848515	0.484521089501912	0.50172931299385	0.500829962526146	0.536006194062073	0.550672584850075	0.533077522244136	0.507913227265688	0.525507777636637	0.512068205125396	0.525047048429929	0.533453770377998	0.554262383613224	0.532889639499566	0.516715903173044	0.520139965589375	0.524010862546294	0.510566929910189	0.525889799298572	0.542787050826302	0.52989779070216	0.513036774096549	0.514738590810225	0.52178157010815	0.514007764582051	0.519052368369426	0.490412384281305	0.504954696566729
348691893	0.50814723040877	0.541853355381508	0.522021494182623	0.511882885458857	0.526212689241779	0.515555992127077	0.53376852550425	0.527884698178928	0.532823719575797	0.544280854556188	0.513271897631984	0.534242038087422	0.516939858255727	0.514779461720569	0.525214774824003	0.524116830850278	0.515610553224248	0.512936210742815	0.54196479244148	0.525380460792017	0.506173516025951	0.503322657322174	0.489369105639628	0.50669143704875	0.506739340046834	0.542938672769647	0.558281603609675	0.539375779984509	0.514064274428047	0.532270835111087	0.517949788384801	0.531982007553244	0.539333911196903	0.560838292113009	0.53987415536095	0.522682133925472	0.525673049882991	0.53058375570064	0.516581715747544	0.531796233685884	0.549040090214788	0.53635287202444	0.518685433078176	0.520519952729308	0.527552362458492	0.519617243077165	0.524805787975868	0.495722362926314	0.510768803141985
348499033	0.512983289265443	0.549466765052626	0.527735609426159	0.518018695675716	0.531921713554315	0.521752274874949	0.540088534678285	0.534124521873742	0.539349246141594	0.550491776840235	0.518815125538537	0.539692832233973	0.522413168383851	0.52026326673482	0.530334671471646	0.528669019194872	0.521439616075832	0.518172852863063	0.547559368719759	0.530426029607784	0.511472632968043	0.507895941825758	0.493743368146971	0.511189496494188	0.511852317972979	0.54934471517207	0.564818837294838	0.54530407326582	0.520412445434783	0.538665588256912	0.523744187170736	0.538664479477076	0.545624902440035	0.56706568246332	0.546264385216717	0.528731335135044	0.531411394304316	0.536876332447179	0.52242861906884	0.536836669444893	0.554475707460855	0.542078328922414	0.524491199874774	0.525684460450489	0.533034369457995	0.52505797640817	0.530608442558604	0.501016815323735	0.516158901176411
348306172	0.518660402898034	0.557213271409997	0.533705913137834	0.524275022375506	0.537919115516858	0.52857015758727	0.546688494491233	0.540303722672519	0.546276191099841	0.557390596943594	0.524688011215432	0.545642969702111	0.529063923192558	0.526967041929261	0.536007297482151	0.533574621609398	0.527236054298082	0.523272986032483	0.55340488386503	0.535346766373466	0.517286262222526	0.51287164877544	0.498970534356158	0.516371831816078	0.516280471451274	0.556081084038355	0.571693882613281	0.551929527731399	0.526978550328658	0.544978974144753	0.530712587705158	0.544719374048047	0.552764515289809	0.573969325871992	0.552068790006802	0.534975635318831	0.537634896557125	0.543396550476153	0.528528159736987	0.542293163083758	0.560165740432913	0.547715306689048	0.530280484831542	0.53102861273614	0.5392493302489	0.531040016936696	0.536972523123125	0.506527460478535	0.521383920155483
348113312	0.524207122787967	0.563401137557912	0.539079577122783	0.52955816556307	0.543678332764313	0.534337742539933	0.55217199473183	0.545972160288418	0.552354011160658	0.563322334965286	0.530974006636224	0.551382308969871	0.534850409939636	0.532897323940611	0.541664307404995	0.53900527371194	0.531954940309355	0.527612027430383	0.558757501707808	0.539814629345135	0.522782454265997	0.518149711349761	0.504719639364046	0.521567385166818	0.520461685450415	0.561727453816327	0.57781655147388	0.557885666346076	0.532121472285482	0.550654178445601	0.537493819090949	0.549366484530232	0.55929117025214	0.580471149154223	0.557101360957363	0.540865002622431	0.543878429188747	0.549494580893905	0.533503528323509	0.548058947703278	0.565553920476797	0.552540642188739	0.534983008854165	0.535981584257721	0.545063830881109	0.536781769155448	0.543011904588619	0.511923454265761	0.526272396114917
347920451	0.528714326423304	0.567384523517682	0.543245814382547	0.53334978705284	0.548615862278576	0.538351594944958	0.556147386916953	0.550952043256358	0.557001909078054	0.567819445878268	0.536013386001209	0.556068974797604	0.538107901009849	0.53660291813609	0.546347557705019	0.543552047551002	0.535721193191255	0.531388179609668	0.562722960535031	0.54386965075396	0.527025832729032	0.522524884134191	0.509329751705598	0.525620338149919	0.524429735275397	0.565736052578534	0.582035864797337	0.561776756973601	0.535906820070255	0.555030076844274	0.542091734328872	0.552975090924688	0.563932195763678	0.585463049143471	0.561897276009896	0.545542383393283	0.548921612958753	0.553585698170755	0.536559324189279	0.55286034526657	0.569297943089965	0.556150518475511	0.538408054528116	0.539942500736289	0.548865980951925	0.541131040483182	0.547342903323363	0.516403233761265	0.530722893710003
34772759	0.532695404148444	0.571607879832698	0.54782474527271	0.53747022202749	0.552865537566743	0.542198698691131	0.560737149458227	0.555993393861996	0.561298682674377	0.572657538444298	0.539279094925437	0.560572613561464	0.541153174803001	0.540039285654233	0.550491319441676	0.547634046656631	0.539688687087104	0.53561420013763	0.566199572769944	0.548382635376024	0.531060016401488	0.526032992261882	0.513000574202756	0.529316340590417	0.528383425257752	0.569876430528327	0.586245863336669	0.565770070003065	0.540840012130193	0.559723608190026	0.545482699567503	0.557397285191574	0.568014371416571	0.589769629015902	0.567579261696517	0.549232629854536	0.55285823589888	0.55713760038568	0.540099379233916	0.556988516167709	0.572612732887187	0.559922756789966	0.542046299932254	0.544171477359096	0.55217848483753	0.544831678419347	0.550306383885477	0.520360817434231	0.53530395390121
34753473	0.536592290197634	0.576608469539421	0.553195982106197	0.542247784629239	0.557123134831036	0.546649308713937	0.566190062937017	0.560799383229246	0.565461045795387	0.577933396402136	0.542137015191937	0.565271436597853	0.545673284631671	0.544470366145303	0.554661373465459	0.551856060726714	0.543774028655031	0.539780989967154	0.570300005749604	0.552504516547346	0.535464802562837	0.529703203522884	0.516705613496371	0.533544182506168	0.532269260812804	0.57454533329866	0.591254460211384	0.571066102344823	0.546775237875689	0.565118691828101	0.549181369730094	0.562423028032443	0.57241250036145	0.593960133191172	0.573209833600307	0.552716590329147	0.556886925538344	0.561011691028508	0.545045546691451	0.560978925840709	0.577054374348749	0.564036916672717	0.546251155058834	0.548845468100857	0.556310888620622	0.549015155663635	0.553425676983479	0.524576884013435	0.539921537893294
347341869	0.540106369686343	0.580679005170892	0.557973034627119	0.546820391023603	0.561617088820461	0.550930285284956	0.571109089766861	0.564575996138904	0.569204965496654	0.582408346891392	0.545496215915526	0.569070866022134	0.55022522797223	0.548905506096049	0.558654647906569	0.555391523638366	0.547412632724774	0.543352475172325	0.574421034591135	0.555599184316471	0.539546717180356	0.533318175832024	0.520213690093215	0.537577493890777	0.536005304332141	0.578687306030703	0.595603644327966	0.576277146493656	0.551992232995827	0.569702400978002	0.552982383631646	0.566930117918096	0.57643356087976	0.598193110705152	0.577412871611852	0.556296205090796	0.560983145130677	0.564681203339084	0.549494384090246	0.564696388994946	0.581995151672087	0.567751891439194	0.550141206083826	0.552762890381849	0.560360840370093	0.553520682761256	0.557220501868355	0.528714776215071	0.543899917877833
347149009	0.54348696533393	0.584657772650789	0.56168388434612	0.550887459362193	0.565708404725662	0.554783038050714	0.57543311424021	0.567776231022652	0.573146859537686	0.586248480657517	0.549495519734116	0.572228296975171	0.554018039182148	0.552704804454871	0.561801991259604	0.558511669150089	0.550970881161553	0.547133300604093	0.577903618349328	0.558840545312014	0.54311776159515	0.536653690310876	0.523334668049773	0.540966961977186	0.539870613932262	0.582590259844785	0.599532732759424	0.580474775131207	0.55612404168107	0.573316545153635	0.5565452974448	0.571376307504654	0.580438256811212	0.602758539011416	0.580890052559632	0.560048841171629	0.564535934878539	0.568281619618588	0.552788159729406	0.56838623513686	0.586397570866238	0.571513913030333	0.553772999671665	0.556201196036773	0.564114410475142	0.557837275991139	0.561183778394661	0.531969373031684	0.547318663541124
346956148	0.547114302687802	0.590088934841222	0.565460064403478	0.555005151402846	0.569531302592634	0.558468068011759	0.579395290326141	0.570932497110567	0.577193552543395	0.590148119171223	0.55381327187409	0.575783113090318	0.557609618488722	0.55575269300037	0.56443388498254	0.562383759314165	0.554895477391843	0.550971667537011	0.581577921967314	0.562436411380395	0.546523702785486	0.540190701669043	0.526564976686274	0.544319831457778	0.543580839518355	0.58718730302358	0.604577873571829	0.584562650784958	0.559657910327221	0.577314727631851	0.560423472494524	0.576164200738465	0.584640123116535	0.607184837504614	0.584393724704023	0.563741819957001	0.568141382507165	0.572073464821166	0.556035871890516	0.572049076228702	0.590085837021472	0.575739873397036	0.557292381566347	0.56040754420531	0.568074737539148	0.561554948787177	0.565211266937032	0.534446303977804	0.550228566128271
346763288	0.55035799529497	0.595564577297135	0.569366283123962	0.55917192631523	0.573574344235752	0.562189526999085	0.58296499082281	0.574268385590207	0.580785260585855	0.59395289203271	0.557328254729632	0.579163119946088	0.561081400150262	0.558310501151028	0.567582251248803	0.566470670985169	0.558848817391544	0.554082546362693	0.585658157861168	0.565657508848317	0.549708873232437	0.543731599857514	0.530166383510833	0.547586695483906	0.546581237622831	0.591759046948106	0.61027767149029	0.589027985012436	0.562758479566865	0.582083745108187	0.565160460898134	0.580221309466557	0.588136387410416	0.610726177550386	0.587755131220856	0.566845076980688	0.572167523645989	0.576285484990892	0.559965614047676	0.575455356655599	0.593201911871266	0.57979177306739	0.560494426514861	0.564830539521477	0.571868382681935	0.564486674789848	0.569451455397196	0.537169253464448	0.552744811149943
346570427	0.552923511250502	0.599023241538303	0.572410207782343	0.562031646996796	0.577194996993306	0.565746695270871	0.586302815495341	0.578093546835882	0.584378998721642	0.597205993936631	0.559502578826728	0.581694205973628	0.563994275480767	0.5609120871628	0.570627028900063	0.56948119053526	0.562166763648564	0.556797840922561	0.589130319307105	0.568321723621743	0.552347304060238	0.546994634920571	0.533711106579923	0.550229875720745	0.549115812507976	0.595392731040762	0.614778471369725	0.592613685642826	0.565448730627446	0.586053391031567	0.569991395984314	0.582937504113195	0.59128696817611	0.614036240847552	0.59138306464266	0.569407801618117	0.57564413716755	0.579944240516323	0.563554446404681	0.578833013269297	0.596065036503544	0.583119648978557	0.563409156117747	0.567929988017282	0.574791323712328	0.567177374896436	0.573732318070516	0.540777366545896	0.555735360079024
346377566	0.555778273064015	0.601471507996746	0.575084020500228	0.563599952615919	0.580170439400925	0.56857124709012	0.589396665281363	0.581934422757163	0.588225787938704	0.599979421838112	0.561232924296828	0.584233383114159	0.566663846095589	0.563795596783085	0.573139676350147	0.571675849685532	0.564643242546496	0.5595079171419	0.591899988592013	0.570800458226681	0.555075112034321	0.549871182842585	0.53676430914802	0.552753234640092	0.551930743282223	0.598855143416884	0.618015479525765	0.595183744708007	0.568328085672887	0.588764851436834	0.573566702510378	0.585540860808864	0.594921800787818	0.618096961617529	0.595686864787834	0.572232010121185	0.578107306403063	0.58275229259143	0.566106786055913	0.582356662582148	0.599225858821878	0.58622815382411	0.566221095527086	0.570101468475716	0.577164278102467	0.57002769371473	0.577481557479174	0.544499221361792	0.559316942878957
346184706	0.558985460371207	0.604835203916403	0.578295187303167	0.565535149651378	0.582873408554448	0.570770003984324	0.592090925676466	0.58471147238865	0.591287410619833	0.602356633805475	0.563353583537283	0.587270394260839	0.569725224093513	0.566580735914457	0.576070837402344	0.573823910788724	0.566323966238117	0.561811739124038	0.594271117974253	0.573447337748309	0.558361845096082	0.551797441023444	0.539114352396176	0.5559053509556	0.555114932709029	0.601872309392224	0.62069949880635	0.598063099047797	0.571323709847972	0.591138086879869	0.575569410574076	0.588369432177008	0.598191776961035	0.621500537489262	0.599660054788744	0.575476231288269	0.580066000153074	0.585554324791089	0.568148404360602	0.585661652374075	0.602497110433467	0.589200423263339	0.569087240495009	0.572327170926864	0.579463526194574	0.572479691296432	0.579857968011709	0.546914374879691	0.562522659190264
345991845	0.561260196727319	0.608281822287797	0.581540975312734	0.568311828489969	0.585226082331681	0.573042656552039	0.594656750539077	0.586553356068226	0.593032872474959	0.604575276012007	0.566097976233578	0.590102307392515	0.572733271082525	0.568526095147202	0.579426449496089	0.575959359762688	0.567931775482758	0.563817191762531	0.596547691058014	0.576167407364852	0.561120668142228	0.553046845563981	0.540890243540477	0.559068772081762	0.558116644101316	0.603533215341741	0.62266281278025	0.601187558294165	0.57371819703751	0.593233060573143	0.576902312914633	0.590478225316143	0.600309921412849	0.623109207387079	0.60235003618239	0.578278044871503	0.581900228617634	0.587543915250581	0.569892280015016	0.588125391827643	0.605033546233891	0.591569418196081	0.571737731653694	0.574621821901046	0.581730548425334	0.574244449374718	0.58084301871154	0.548207962014462	0.564995391889367
345798985	0.562664958149508	0.610135051637089	0.583690405544943	0.571113824391446	0.587344796003207	0.575909101849006	0.597660695587494	0.58880397808509	0.594852288384185	0.607052608761068	0.569291886620088	0.592320550050694	0.575223489777754	0.570182558682828	0.582514749305013	0.578147654784324	0.570673184094431	0.566325506632564	0.599394929983753	0.578772560657231	0.563015484503382	0.554675356887036	0.54278749700384	0.561341823503925	0.560813054373618	0.604874671613679	0.6243761508871	0.603553262073722	0.576022672724417	0.595678639819522	0.578875136282007	0.592598141345316	0.602129272994638	0.624871461122839	0.60443594037341	0.580099678335746	0.583781257640497	0.588913005938301	0.571791565902812	0.589776149230998	0.606956941038535	0.593896350060052	0.574020062977589	0.577244501677172	0.584371009381993	0.576138700696319	0.581568013407671	0.550019442205897	0.567208525453665
345606124	0.564544673525542	0.611085295129678	0.585388599135569	0.573708669963751	0.589882466325501	0.579438253242002	0.601209534172375	0.592005074359772	0.597925865303338	0.609687783017006	0.572312182057754	0.594209848942134	0.577374051269474	0.572632039752176	0.585216427815535	0.580856911383677	0.573790719507554	0.569275197634765	0.602433744347594	0.580905551609969	0.565200598473928	0.556865906244483	0.544876699188746	0.563250028243568	0.56327938533986	0.60692985239487	0.626899503955708	0.605603009705738	0.57898008805427	0.599305514792778	0.582105872859156	0.596044972454069	0.604719359788986	0.628184584781475	0.606835431342157	0.5815960686524	0.585870592605572	0.59096933735453	0.574164479175916	0.59158207162376	0.609311429661251	0.596399741462569	0.576326505628389	0.58015258355438	0.586929894485871	0.578875388363128	0.583302370873571	0.552637841280998	0.569683560072931
345413264	0.56699072662184	0.613061496812606	0.588004553341085	0.576387327641352	0.593191293354354	0.582920049997406	0.604596451802096	0.59547452161445	0.601445635770759	0.612551057376597	0.574902170611864	0.596438896647536	0.579239893630952	0.575388559274262	0.587793956229738	0.584228392865425	0.575868844923496	0.572156978087802	0.605066582507497	0.582608123671718	0.567869184415884	0.55929520777792	0.546804277014955	0.565758512479641	0.565440646075042	0.609719445430882	0.630063922451166	0.608293892572653	0.581725816884544	0.603156495291141	0.58573410928429	0.599601805185699	0.608094273761674	0.631852426693	0.60959366764474	0.583695811860989	0.58810750006624	0.593377144021915	0.576636095853224	0.594236316620609	0.612518597921614	0.598575082647147	0.578547317896185	0.582664960293498	0.588648006567721	0.58216458845592	0.586261866418363	0.555054824165682	0.572422488055028
345220403	0.569476527528901	0.616584819332669	0.591373974656135	0.579701710908245	0.596962174294396	0.58578329427691	0.606978502879835	0.598697120740202	0.604738256603795	0.615984446651806	0.577131350198819	0.599214539652687	0.581298668048654	0.577809418381827	0.590713185822755	0.587539389121456	0.577721547302857	0.575210367495114	0.607698729350254	0.584818170265323	0.570395965233854	0.562130424086716	0.549290675402986	0.568986088142758	0.567755822266355	0.613445835066903	0.633476053408222	0.612194004335338	0.584540017386019	0.606441870107366	0.588994259686431	0.601903004690968	0.611959652825347	0.635022768938677	0.612814625241408	0.586348977540526	0.590523421625649	0.596328668072736	0.579367818313004	0.597542690030256	0.616324769948831	0.600985177212931	0.580400951948782	0.58494526437704	0.590705186718365	0.585520041481822	0.589588781822709	0.55748730201873	0.574990920924032
345027543	0.572933107870659	0.622225179137109	0.595314529711777	0.584226180638605	0.601345686560052	0.589194642789227	0.609568040619227	0.602275556551218	0.608902428534907	0.620777863591062	0.579415440791897	0.602438036524729	0.584551665278244	0.580773785580548	0.594714474850202	0.590756207290207	0.580643734347602	0.578729451160529	0.610995508692125	0.588331216549744	0.573446187763396	0.566076363081564	0.553171470169174	0.572475966484716	0.570857518935437	0.619290364682719	0.639319588977161	0.61740401216022	0.589268865429302	0.610348972385357	0.593016089287241	0.605033297219111	0.61674910930976	0.63900086600695	0.617347028819776	0.589585191268001	0.593924566791883	0.600595414520397	0.583330569468497	0.601524406115113	0.62070368130333	0.604622801935872	0.582939843623493	0.58801541295501	0.594602391915027	0.58920745101554	0.593131083352732	0.561066750280234	0.577822046531077
344834682	0.577449460844017	0.630057155008522	0.599986151534786	0.589466659083089	0.606271423841471	0.594040083259998	0.614354641073728	0.606546142447107	0.614185360807757	0.626845669973518	0.582705985843837	0.606200400495565	0.5886652786388	0.585057839103872	0.599323893246873	0.594544505863088	0.584668070357155	0.582210391718185	0.615046001213332	0.59293788744891	0.577414962215367	0.570632678191022	0.557550078841859	0.575699945559153	0.57434526864922	0.627052126544219	0.647781223892735	0.622504002048107	0.59529097308201	0.615350176623356	0.597888603511733	0.610175186301913	0.622204942338438	0.644563015952505	0.62315813777393	0.593789619676842	0.598351480940636	0.605493713894227	0.588374172124222	0.60614302412273	0.62504061148188	0.60918824965183	0.586511784140514	0.591991198201201	0.599649040523026	0.592986591977757	0.597016216311635	0.565582967736201	0.58128824151453
344641821	0.580731702302466	0.636232598089875	0.603587737390328	0.593240226198445	0.610337735836957	0.598492899315175	0.619709986969249	0.610430530014084	0.6184382056448	0.631325373536586	0.586537348316858	0.609602176201287	0.592324836159146	0.589455586032906	0.60238927054101	0.597924243802184	0.588638351401487	0.58456251388996	0.618390403147334	0.596878061274402	0.580730738548972	0.573456745318366	0.560520702636312	0.578359754567335	0.576905860316974	0.632785409872467	0.653640540451452	0.625687281095021	0.5997499732288	0.619460260059473	0.601235655751845	0.614814141926602	0.626405448931097	0.649660271544074	0.627928700074807	0.597820442196664	0.602101577818174	0.609193190337751	0.592485673726281	0.610049017952596	0.627721828595305	0.613030574108784	0.58933044217661	0.595588666465076	0.60380627758474	0.595399455517978	0.59991072238254	0.56916221979747	0.584085911140102
344448961	0.582280841588696	0.638207863532216	0.6051021129767	0.594720198848109	0.612853777358403	0.600895610878435	0.622809054625117	0.613105820942518	0.62040243920452	0.632714777542516	0.589271789737994	0.611854421103318	0.595130771070617	0.592245026890932	0.603561531159134	0.599872485068803	0.591295759718216	0.585633211797112	0.61995760895093	0.598928245783664	0.582785029335066	0.574336302541276	0.561862835716051	0.580458431495951	0.578208624573541	0.634510113145088	0.654886704341014	0.627497185791372	0.60216631221711	0.621809475146899	0.602559642700035	0.617800224466048	0.628272981013546	0.652523783184958	0.630094495074394	0.600216642848321	0.604436016503618	0.610894819989534	0.59455464397645	0.612329660566952	0.628665740370048	0.615182209162411	0.591237397769666	0.59791276250002	0.606052110400472	0.596575651104545	0.60123386307203	0.57077909048982	0.585631549862557
3442561	0.583698914971443	0.638229344088843	0.606489756520006	0.595944995029739	0.614325876824786	0.601933990387796	0.62403762487681	0.61457124219239	0.621304043865868	0.632888703747509	0.590463178478612	0.61346762843651	0.596755789602031	0.593073877940117	0.604557820297006	0.600863353056505	0.59278511173042	0.586581126598312	0.620817125635718	0.600278612565033	0.584447790500423	0.575418783782307	0.562632564869624	0.581982074582253	0.579283774564112	0.634698914276995	0.654540822013655	0.629286926485089	0.604132532552231	0.623374375214896	0.603755104854978	0.619831017034517	0.628863753469902	0.65389418800583	0.63107636712099	0.601413099646846	0.605948765263902	0.611893500260554	0.594906525706958	0.613440081138988	0.629347174517704	0.616442948257164	0.593111744306999	0.599163478010279	0.606952793988734	0.598036640560571	0.602046210327556	0.571546043839401	0.586947713805943
34406324	0.584906454872063	0.637886739257618	0.60775863393078	0.597059262004738	0.614984242109552	0.602528053856377	0.62461242013928	0.614913339090039	0.622219359187998	0.633136807565181	0.590609647678794	0.614596167668868	0.596921324624627	0.592596963951858	0.605544793070008	0.601132348370573	0.593533862352583	0.58780661891958	0.62153858668066	0.601500952454078	0.585506396033977	0.576779544937023	0.562693801676113	0.582733265011005	0.580493014640126	0.634311967528526	0.653925084727275	0.630232760821594	0.604852802445655	0.623802400162842	0.605225311006286	0.620590559033437	0.629600554371133	0.654521877967052	0.632088182551344	0.602324988495396	0.606539945378927	0.612498314233502	0.593874167953312	0.613684520586177	0.629922015260331	0.617375529173505	0.593910471060526	0.599631271853122	0.607124143459851	0.59963889927249	0.602608749485614	0.572328593959567	0.588087173917692
343870379	0.585265342993809	0.63753734562943	0.608189010610796	0.597354793283832	0.615022338702898	0.602694264434374	0.62493375780676	0.614519435543982	0.623018121967782	0.633525363431069	0.590438471941612	0.614725915964363	0.596273047855491	0.591984873992972	0.60594491927113	0.601099960937838	0.593585545225201	0.588725040351407	0.621740285255556	0.60187296884701	0.585717369533742	0.577328006742649	0.562141989063872	0.582721260140793	0.581131279653731	0.633304102745801	0.653400524032511	0.630519509073029	0.604207166534937	0.623105750490263	0.606010143201129	0.620258829852921	0.6307897626764	0.654541827317624	0.632618270540054	0.602884090549812	0.606307429712494	0.612049806734663	0.592694157990037	0.613640813415483	0.63013927724634	0.617628026541248	0.593923808306911	0.599624741280036	0.606719939629614	0.600470726698949	0.60304005037211	0.572898938523794	0.588466521627798
343677519	0.585095835923774	0.637303079058207	0.60812230354354	0.596927793493373	0.614390504478402	0.602159256506364	0.624964986826973	0.613695075256467	0.623190800738729	0.633804215833679	0.589958766751026	0.613816092790374	0.595351605111592	0.591850332901814	0.606322090499886	0.601237117612229	0.593236630847337	0.588752870409935	0.621553386246221	0.601243131986115	0.585496148468458	0.576756821556988	0.561963243026462	0.582365539008838	0.580738409701956	0.632643419999169	0.653309378906102	0.630853915532836	0.603712368646515	0.622524773530853	0.605869756794289	0.620139932647929	0.631416799949514	0.65417797711754	0.632219476370048	0.602443430388531	0.605753090475605	0.61094387656846	0.592531532955173	0.613842747149171	0.630317448382113	0.617049277474934	0.594169289171065	0.599357438830351	0.606185538118759	0.600277166617654	0.603564238843888	0.572825340280752	0.588361044955274
343484658	0.584602904377837	0.636616038064502	0.606930462430078	0.594952506681697	0.612942554703062	0.601095454814417	0.623833441382476	0.612859981325642	0.622509637168964	0.633711464931728	0.588493557627832	0.61254427769527	0.594394990935295	0.591407459083838	0.606511234198131	0.60092253751365	0.592570365584578	0.587586803350788	0.621015506924222	0.599658056649455	0.58465205568592	0.575193974932903	0.561880092587205	0.581851588005606	0.579701019275584	0.631720516232055	0.652915000597803	0.630091448447089	0.602997169278355	0.62195673280338	0.605325852521582	0.620118915212212	0.630814328124673	0.653379887146185	0.631109980047836	0.60094079675761	0.604806711274914	0.60965590869751	0.592793917339248	0.613629875833388	0.630168819365426	0.615904479784106	0.593483472546429	0.598697154244141	0.605752078700918	0.599420903189901	0.603475067900708	0.571970942333476	0.587994179632294
343291798	0.583577555908261	0.635323912816856	0.605070890986278	0.5920763396391	0.611121764666339	0.599856607661655	0.621566092253476	0.612231478421519	0.62113181558314	0.633009708643662	0.586650120542201	0.611300281481591	0.59360817453746	0.590153274649804	0.605346631455437	0.599782884492753	0.591431619665284	0.585818305237656	0.620055370901262	0.597811931453731	0.58290873476634	0.573665625231237	0.561174300528494	0.580603910298172	0.578449352602071	0.629666761936503	0.651610043809781	0.628284385907855	0.601283790129184	0.620782547320792	0.604613726155435	0.618596466188923	0.629429071225527	0.652188890626304	0.629479876159564	0.599170631228953	0.603608298409738	0.609124834268306	0.592609244339376	0.612312866950849	0.629213509243858	0.614773984101557	0.591844051594733	0.597888690184724	0.605005371864806	0.598393685507124	0.602534805482094	0.570782552640564	0.587079840522368
343098937	0.581735774925566	0.633195747449698	0.603203400724568	0.590050638486042	0.609216092493432	0.598373651439765	0.61930120496654	0.610901985782476	0.618921041810818	0.630958578670033	0.585504340104719	0.609879040684839	0.592636807393683	0.588955720230939	0.602937402883821	0.598069494985691	0.58968822953658	0.584096483255153	0.618652947285424	0.596439586770748	0.580641823708645	0.572470450312724	0.559919299527916	0.578553735820157	0.576855227339067	0.627067450035042	0.649032400306763	0.626442247308795	0.598529433062311	0.618790289875332	0.60303544690646	0.615725255040284	0.627240409995263	0.650380530089974	0.627351437374035	0.597382675592392	0.602083609629839	0.609192770293607	0.591755254936762	0.610253839506382	0.627162734503098	0.613713370336536	0.590529327772873	0.597004168959214	0.603582919777336	0.596947130440911	0.600737375634915	0.569238085189543	0.585689305431173
342906076	0.579512522603821	0.630282036675582	0.600970788997502	0.589235359142439	0.607490918071211	0.596487283747854	0.617320625556594	0.608793874664035	0.616183374645833	0.628028397222192	0.584818492427528	0.608049418355817	0.590840671273995	0.587982652428074	0.600389837410256	0.595987258643449	0.587400023651173	0.582314834871029	0.616416113539757	0.594903112215004	0.578782715001321	0.570625693135867	0.558341124633663	0.576536837206788	0.574980803953846	0.624521505293667	0.645381263024721	0.625057291949785	0.595944590096819	0.616124869888819	0.600308152705093	0.612810646798256	0.624233077014529	0.647850793657242	0.62514263684828	0.595505836073502	0.59986464844121	0.607793736751191	0.590114760109868	0.608273082669898	0.624286104354157	0.612224582849203	0.5891742814217	0.59522031546606	0.601673167158637	0.594991729006524	0.598008112166177	0.567218414144628	0.584181198298145
342713216	0.577467044318099	0.627072141610952	0.598395342489902	0.588307542657483	0.605982070932476	0.594363582904302	0.615439477096679	0.60696112686614	0.613916147505765	0.625586201935726	0.583729957753775	0.605662209096776	0.588287819622283	0.586176713126038	0.597897755734342	0.593891251378567	0.584862367685751	0.580325488407107	0.613479179585887	0.592721556905993	0.577667632714447	0.568309837071904	0.556704471386386	0.574874327759186	0.573233217800673	0.622242153781066	0.642057785498548	0.623459831997384	0.594026868420359	0.614071621793873	0.597480498504622	0.610365519121431	0.621526988645522	0.64544336760112	0.623020296054573	0.593764821193962	0.597651216569978	0.604974966453661	0.587749627150425	0.606481748287938	0.621584035482971	0.610317506717723	0.587085260074568	0.592479846016827	0.599599704367814	0.593099361372216	0.595689618923044	0.565343480496847	0.582485289765915
342520355	0.575685292010015	0.624196304972172	0.596810128799304	0.587040446122555	0.604291205842829	0.592696781455849	0.614059337401905	0.605388558480578	0.61225480723856	0.623621851963952	0.58202268458491	0.603004754378289	0.585948855483347	0.583969127013224	0.595508581806042	0.592233409553505	0.582704161422582	0.578405635216087	0.611018017964292	0.590862468678661	0.576696270792219	0.566605610234166	0.55547180150138	0.573654234154382	0.57204592819465	0.620455171159142	0.640557833923693	0.621544135180552	0.592285224150413	0.613492442483743	0.595643377112596	0.608923957637485	0.61992117446412	0.64370074261498	0.62089180748669	0.59212314936197	0.595946780335679	0.602775895950024	0.585534000830336	0.604667383673948	0.619862793273979	0.608418920167654	0.585024958049669	0.590202461200955	0.597693827254595	0.591788358246801	0.595154086353622	0.564112855374597	0.580672396159198
342327495	0.574795576190729	0.623108788468732	0.596904008718877	0.586482438119789	0.602836806893177	0.591769109327803	0.613327313457653	0.603610580984672	0.611009481171528	0.622047411030199	0.580093921971218	0.60076409456279	0.584668809716918	0.582740189783815	0.594249592913323	0.591083963214702	0.58159820895245	0.577178753493371	0.609603980765916	0.59014230516903	0.575846234278205	0.565526480309188	0.554947653084229	0.572828862871968	0.571342780559484	0.619676955229565	0.641020166646927	0.620537211967283	0.591536314652359	0.613247919070155	0.594821901559657	0.608285360636253	0.618945887498741	0.642565917591861	0.619398601398072	0.590606997638216	0.594480226294811	0.601934566724855	0.584458294262527	0.602978810416114	0.619065413175283	0.607069429042286	0.584035988250145	0.589398300962462	0.596743219743062	0.591025255269958	0.595403371631903	0.563549225634519	0.579315555613194
342134634	0.57444802074705	0.623464575624058	0.596952169992189	0.58604910600109	0.601895259589426	0.590570684490662	0.612297587984084	0.601825654929896	0.610261753927395	0.621244857958794	0.578331338085395	0.599542320022259	0.584102857517671	0.581974490008967	0.593907167501004	0.589758056060741	0.581039752644287	0.576656796627804	0.608609109144727	0.589687560565933	0.575261298401153	0.564315148772238	0.554361883050353	0.571894633167976	0.570439670670355	0.619839884906962	0.641581038648417	0.620006088863981	0.591991276340105	0.612040460409886	0.593951746003979	0.607216505005861	0.61792678792916	0.64196720120106	0.61846975949731	0.589372383602432	0.593509000032364	0.601340191801516	0.583664707640241	0.601382100175617	0.618526642095206	0.606298218896826	0.583596783910946	0.589495976969651	0.596397623144973	0.590158777878235	0.594187386716468	0.56294616910006	0.578326708421586
341941774	0.572926812757731	0.622407145017703	0.595592868328493	0.58459137393333	0.60059553736011	0.588084275415376	0.610155717226385	0.600240788022307	0.60928219516114	0.620452475658315	0.576992589733901	0.599060293593726	0.583218230626577	0.580442947773769	0.592912903710228	0.587943109697746	0.579983727062896	0.575782095093321	0.607293658968885	0.588529495940138	0.574212768390374	0.56277310425967	0.552790582475652	0.570578650179358	0.569148727444601	0.619394955373688	0.639973760469107	0.618745712869332	0.591952935752145	0.609945617311925	0.591929357812814	0.604710384195936	0.616408817076985	0.641196006929861	0.617085153837876	0.588414025264558	0.59287541910666	0.599641252713762	0.58177649539047	0.599915288994572	0.617634546848802	0.605211180467633	0.582434377292994	0.589042834257937	0.594957768569469	0.588885601941724	0.591599747133849	0.561586918776359	0.577019275163487
341748913	0.570777583158973	0.619317102208503	0.593127964502599	0.581959731067234	0.598794354057958	0.585189554732677	0.607717690022639	0.598727562308944	0.607568287659956	0.618896564977481	0.575838552670562	0.598177968115336	0.581834684902402	0.578562106737001	0.591433412670098	0.586415497157656	0.578321338399763	0.57418920267706	0.605445258140737	0.587107087887041	0.572458639924573	0.561426834007112	0.55118315502498	0.56904749742749	0.567864455165644	0.617409825739851	0.636695367474623	0.616520265071285	0.589945577385402	0.607902197437884	0.589209056054299	0.60181077799573	0.614199874646171	0.639462474045734	0.615534976572443	0.58742350691077	0.591911731486145	0.59746348671255	0.579574849483185	0.598881423678259	0.615902368070757	0.603402613934533	0.580929732699845	0.587359634872055	0.592558521731186	0.587597676267735	0.590141865332666	0.560176649342465	0.575438678586185
341556052	0.569735099972931	0.616802585275981	0.591171161243915	0.579742774872232	0.597478626593331	0.583989034425986	0.606442691367815	0.597297505913952	0.605912021212972	0.617275087209611	0.574614059134258	0.596902099890602	0.58082960264253	0.577350450212598	0.590434516755737	0.585296738487566	0.57679171233883	0.572955765491793	0.603823893549252	0.585973353399589	0.570821641919629	0.560608927855525	0.550689771251049	0.567905508663933	0.567023142447979	0.615195612881171	0.634192117429743	0.614701132890125	0.587818235692648	0.606709371295965	0.587380543535806	0.60054680034909	0.612233682499565	0.637277204668658	0.614515747519817	0.586153054713377	0.590724834168283	0.59624530255379	0.57848961232919	0.598380955512176	0.613634615827232	0.601636750843828	0.580347077422866	0.585375099974715	0.590951166311641	0.586862160791271	0.590301158920304	0.559482019132576	0.574194737229326
341363192	0.569369877521856	0.616591073204562	0.590366334445048	0.579086916868349	0.596953904942344	0.584818217481376	0.606555169566986	0.596403109292763	0.604979236302733	0.616275880734836	0.573692383204273	0.596371171467101	0.580495652357241	0.576911538156597	0.589816731551904	0.584281698113111	0.576254701633612	0.572519535963334	0.60326800303666	0.585022384345021	0.569797988272369	0.559978599130115	0.550538798736837	0.56766030239183	0.56681995103091	0.613909262935958	0.633587322811524	0.614379697522722	0.587234507899634	0.606163369275451	0.586987188380737	0.600275066458543	0.611650683663897	0.635631606798732	0.613902724404565	0.585339476741516	0.589806128112991	0.595833873151074	0.578341886604209	0.598341206448088	0.612082972356065	0.600567470577691	0.580139117836115	0.584187230508153	0.590532765372883	0.586727731970963	0.590471543273321	0.558971216433708	0.573753983032986
341170331	0.569115898485022	0.617611499866546	0.589834731826055	0.579246987723294	0.596749771942814	0.58603881325306	0.607284581285579	0.596415944997715	0.604858691644	0.615757756770937	0.57325399432766	0.596640092622417	0.579970351305479	0.576691445575555	0.589337055484323	0.583993368289534	0.576509460710072	0.572390598881055	0.603604062128691	0.584276566013953	0.569391714142302	0.559281492465482	0.549867694773258	0.568246237356824	0.566835406669375	0.612975861159175	0.634325068512703	0.614370593424073	0.586851497355557	0.606103666797824	0.58743177264295	0.599865055139292	0.612025653767435	0.634883576426625	0.613956678399037	0.585507771170317	0.589620909491286	0.595282677157211	0.5780408815945	0.598411903639455	0.611854198427936	0.600163270509498	0.579415348879634	0.583989118978485	0.590662961727558	0.586422381443985	0.590219877174645	0.55818307614495	0.574180846015931
340977471	0.569231947736118	0.618068029177158	0.589693241988673	0.579533442867293	0.596479272367216	0.586522853624315	0.607747124348567	0.596992948616808	0.605456688610066	0.615668598396874	0.57300760248203	0.596813850290553	0.579384587817411	0.576324449550036	0.589045958168133	0.584462303812785	0.576705259830659	0.572622854553113	0.604158326279953	0.584098450320004	0.569689594588409	0.558893939405778	0.549017098285345	0.568856096875584	0.566392075121224	0.612296365491539	0.634666659109906	0.613934923260407	0.586435089681425	0.606615739032915	0.58798094208614	0.599803612205599	0.612339965217123	0.634795699897549	0.614376715543434	0.585733755436305	0.590091369415723	0.59459886340153	0.577358488032659	0.598206791140038	0.612331681848189	0.600286660277161	0.579047487298171	0.58442081276047	0.591176901671379	0.585848069550336	0.589397446924779	0.55728163225227	0.574782741825344
34078461	0.569454755308781	0.618133662436081	0.590010808327905	0.579559577473892	0.596374122908084	0.586536012821698	0.607574210685873	0.597520333397263	0.606246108702804	0.615939667496858	0.572831900702469	0.596544168452933	0.579645415889139	0.576279586973436	0.589271312029509	0.585001211328019	0.576853731592897	0.573156340236016	0.604199150887841	0.584377729311878	0.570449610662274	0.559239968818421	0.548467121669625	0.568631474785845	0.565552092094241	0.612648508379553	0.633706521070603	0.613610096517372	0.586666775027115	0.607285131470361	0.588192259555302	0.600500901279156	0.612741127449566	0.634966240563503	0.614300663091166	0.585566118515873	0.590369951767056	0.595130671104024	0.577375718878155	0.598035135917078	0.612833422545587	0.600724592033442	0.579222770647706	0.584714007481685	0.591721607478165	0.585922135481271	0.588096088186952	0.556718349202512	0.574941952980957
34059175	0.569984839520991	0.619001758424515	0.590510095259775	0.57956658442714	0.597005243912437	0.586670616890521	0.60755195000194	0.597907210292558	0.606873408857326	0.616339914757482	0.573150033272039	0.596504617040238	0.580198755382073	0.576816211842453	0.590245005900956	0.585600820124141	0.577042987536954	0.573474671820066	0.603781487729331	0.584506656486846	0.571190725330342	0.560130312594865	0.548656645222274	0.568209305663405	0.565335108973214	0.61353793268518	0.633076115467419	0.613862280892011	0.587337923368853	0.608284531430321	0.588453706993895	0.601644974614094	0.613684719914428	0.635552752142839	0.614321887102795	0.585779558726668	0.590448933420332	0.596981868693161	0.578714862967516	0.598323971225119	0.613422085101375	0.601094355668599	0.579040463146491	0.58445549737067	0.591620420692166	0.586653193074711	0.587994641803396	0.557142797072037	0.574912309891078
340398889	0.571050930369332	0.620112115766112	0.591134501184067	0.579758561465898	0.597505669526951	0.586849771264003	0.608195287815451	0.598392299406101	0.607489405809705	0.617059304187054	0.574178228443121	0.597599494648956	0.580573978108997	0.577368798960412	0.591382993325053	0.58619278200929	0.576827574042183	0.57339179356158	0.603865711975578	0.584457168207521	0.571849266223614	0.560911406844194	0.549689896571937	0.568580936781579	0.565978748353543	0.614177384425063	0.633915112562325	0.614606970082536	0.587620065930392	0.60935657752845	0.58918314282358	0.602474126913979	0.614538330302652	0.636608452992541	0.61502938285054	0.586614065367731	0.59112955505123	0.598207476204877	0.58013384044262	0.598771864591064	0.614060098941615	0.601475376618009	0.57885335129638	0.584119814768936	0.591124099993694	0.587194559528021	0.589538726703074	0.55850979672658	0.574988549747759
340206029	0.571568642172694	0.620260438477734	0.591537675060878	0.579964511244353	0.596935594327396	0.586797015106725	0.608704449983209	0.598937320880285	0.607791799122758	0.618048933947798	0.575099083204682	0.598907666884264	0.581207724195815	0.577520759326965	0.591609830294394	0.586313831706578	0.57646678478755	0.572927669616806	0.604429323227984	0.584839103373682	0.572514572352955	0.561034729414514	0.550560333220803	0.569016796330339	0.566299342976627	0.614767989116446	0.635006833171634	0.615238098800665	0.587130047719339	0.609510963444165	0.590051482221147	0.603026322076134	0.614569406023147	0.637392156902211	0.615773594687809	0.587405840497399	0.591741473850949	0.598289495676636	0.580446908754791	0.598970994019503	0.614178595166037	0.602236326284426	0.579227718818426	0.584201120688813	0.591135745616948	0.587239644089978	0.590556877224206	0.559568295109008	0.575064755675812
340013168	0.570815983858937	0.620047466170812	0.59129429113613	0.580201389793145	0.596482098394476	0.586351494764715	0.608271591137246	0.599097191934586	0.607291638218153	0.618488727392196	0.57484215256504	0.598412232735823	0.581655492967081	0.576996141341298	0.590869781402632	0.585789530503267	0.576588719352654	0.572298034363724	0.604526757264428	0.585697411498097	0.572703626830996	0.560411566211066	0.55054972634292	0.568417309664764	0.565823304656975	0.615014843968443	0.635101593922774	0.615266314538642	0.586513178313304	0.608907392730917	0.590303497642361	0.603161602558844	0.614025795422085	0.637305236512089	0.616071964635505	0.58727179355584	0.591009190380049	0.597634745704432	0.579987187386224	0.598942203681229	0.613717792197182	0.602925757723321	0.579532443547963	0.58445728198127	0.591669767892139	0.586908058872517	0.589818080716359	0.559306120912734	0.574999309546272
339820307	0.569523369814608	0.620093866375355	0.590409159825487	0.580297225775284	0.596623393152974	0.585173256670018	0.606884254054158	0.598521003181839	0.606297752347345	0.61802897432491	0.573387093322731	0.596302951277923	0.581310324172436	0.575864654200352	0.589927959486835	0.584856768479264	0.576784516602165	0.57184211328354	0.603927881733826	0.58584099815795	0.571957402589262	0.559326774611089	0.550096227100373	0.567416343863725	0.565064862834173	0.614218197941982	0.634218437539346	0.614749151855024	0.585804256637741	0.607742423655608	0.589471251714592	0.602319582540974	0.613485191800688	0.636573023537481	0.615853725264728	0.586076709069718	0.58957884654935	0.596348068588651	0.579135614779399	0.598760563929963	0.613152694186799	0.602669462999381	0.578906880325973	0.584112722510352	0.591574617592316	0.586224805865532	0.588525816933131	0.558403055591068	0.574633472879279
339627447	0.56812775697073	0.619240829566045	0.589469056146966	0.579959022237104	0.595971619248369	0.583387429888067	0.605231411440125	0.597390086607952	0.605156614962506	0.616961927563423	0.571777897402779	0.594096389996898	0.580421621762774	0.574600434528466	0.58858865644363	0.583843132399796	0.576356480239336	0.571487799664638	0.602726595023175	0.584312791167516	0.570706619870565	0.558306799689947	0.549346807039319	0.566765047377743	0.564133062203463	0.612750710030547	0.632776482574111	0.613872406510688	0.584626179334973	0.605940016855711	0.587957472622608	0.600721719733171	0.612863477260371	0.635750984255104	0.614992022217843	0.584495725828456	0.588657425426671	0.595505958512235	0.577988329358096	0.598137378732541	0.612186767117983	0.601384316172476	0.577463810653715	0.58301757849516	0.59012848746493	0.585133900746297	0.587382855984907	0.557701202462396	0.57373507535331
339434586	0.566670234027406	0.617371109537123	0.588674769629784	0.578802785102758	0.594550147717106	0.581959898596553	0.603984423341138	0.596329422462937	0.604015806990786	0.61539344506822	0.570555543738934	0.592506421132887	0.579069628511592	0.573401268658234	0.586785010736927	0.58272095897049	0.575378940328984	0.570968125932091	0.601165520743701	0.582061425013794	0.569519104289622	0.558073775321473	0.548442534653789	0.565788854527738	0.563169012182283	0.611734289938467	0.631449797778542	0.612653373257854	0.583570885367632	0.604251063863097	0.586356175401484	0.598967640365032	0.611820199740604	0.634955392152534	0.613648651287376	0.582966871390039	0.588141041196393	0.595201082225644	0.576784176661375	0.596832170509105	0.610308308707089	0.599702866004996	0.576336342521333	0.581893379938232	0.588034932271275	0.584007216227502	0.586238040481959	0.557200322072725	0.57242652316287
339241726	0.565629029018923	0.615641342944382	0.587458673504284	0.576514750715555	0.593281514832353	0.581012211135884	0.602905711053362	0.595615003321711	0.603228426389734	0.613578723934403	0.569111710563059	0.591604334294657	0.577015534470991	0.572229813155632	0.585127839583566	0.581062698370469	0.573761181895158	0.56995474454469	0.599642635662911	0.580002138501571	0.568277946880675	0.558122462996145	0.547664531504905	0.564219956290235	0.562331581718682	0.610858132597541	0.630290128091268	0.610788827874415	0.582853714303288	0.602726035078955	0.584668439805984	0.597593136113938	0.610631607665858	0.63394754132267	0.61227624643101	0.581914052695266	0.587017197861332	0.594141074704191	0.575343841891593	0.594937679157974	0.608201725239853	0.598003949552339	0.575714037988712	0.580767559861395	0.586069896234303	0.583152407969791	0.585467139767815	0.55647983869823	0.571012562637964
339048865	0.564641955432338	0.613850498389542	0.58551537118348	0.573595856784672	0.591652555273139	0.579441639186287	0.601542732273298	0.594598201104789	0.602455509867422	0.611983969819765	0.567345486921613	0.590861416929646	0.574685984238674	0.571077312298377	0.583559455647583	0.578907213978334	0.571348684164142	0.568166248214045	0.597959472011534	0.577837828935076	0.566692973726899	0.556866553296937	0.546205938987014	0.562851120921808	0.561357591019808	0.60894735892704	0.628474742392478	0.60825919176239	0.581560431400229	0.600904344935177	0.582702429828648	0.596000620454951	0.609463001829332	0.632595663336222	0.611160639482974	0.581450447531372	0.584779822911386	0.592175902478989	0.57345566977426	0.592761121535452	0.606615437910682	0.596128262014828	0.574543836386618	0.579055115891173	0.584279314985106	0.58218854084662	0.584689403857427	0.554841208504998	0.569509619932585
338856005	0.563190376469758	0.611898736913241	0.583548221185084	0.571718836422642	0.589951247087459	0.577542758323914	0.600192173174409	0.593141330076695	0.601328087143958	0.610936417865191	0.566236798671732	0.589860900953321	0.573056719405813	0.570056987839255	0.582066205781987	0.577290033191545	0.569169328538283	0.566389103374442	0.596411948265884	0.576386970485273	0.565140281971679	0.554645132679297	0.543881278641325	0.561958067033329	0.560230581358228	0.607064704408319	0.626676946384122	0.606374507484959	0.57987934238208	0.599710036303316	0.581073309283553	0.594452606829838	0.608360738442721	0.631340403998163	0.610435577254627	0.581007123559766	0.582747583380891	0.590823200262533	0.571679925426553	0.591120735915723	0.605676282594342	0.594448391670945	0.572934914893033	0.577194984825572	0.583102607117381	0.581091549455445	0.583459190056991	0.552769261690067	0.568080411319585
338663144	0.561913765391648	0.610472979320747	0.582228228907133	0.571488668526412	0.589132092877352	0.576501148046026	0.599146403308117	0.592023070652496	0.600449698395967	0.610471197923485	0.565912001945137	0.588726330873742	0.57258720550929	0.569273594268517	0.581064851225337	0.576675588869828	0.568180176612213	0.565822643274017	0.595666551946994	0.576480833458284	0.564212611011922	0.55318504029559	0.542210893215822	0.561125256189969	0.559076379529978	0.606393797745347	0.62579563082768	0.605788485004667	0.578739205298552	0.599644754588769	0.580187652127122	0.593867568262593	0.607693415807459	0.630688462227969	0.609820157181819	0.580155204282065	0.581957819274134	0.591027119872063	0.570872942563593	0.590295224533259	0.605329314039014	0.593633030183796	0.571844773099761	0.57607762828955	0.582871417366252	0.580176148233144	0.582297200650428	0.551275171058118	0.567059891041575
338470284	0.561111918502875	0.609747500102396	0.581591586431338	0.57160684954916	0.588332957592431	0.575996067382755	0.59804214183369	0.591160779359812	0.599757902962692	0.609796266842997	0.565307892237321	0.587667462405658	0.572649236009919	0.568548472360034	0.58054284611411	0.576264589490848	0.567884934024802	0.565954133430155	0.595114467219429	0.576889938773937	0.563764763991223	0.552605946636206	0.541713938216127	0.560649405755169	0.558037082307759	0.605673265872643	0.624869132182458	0.605735964447713	0.5780831095565	0.599409276907167	0.5791601661927	0.592868693476943	0.606901932958749	0.629897623256545	0.608934675341468	0.578741595578721	0.581471598611919	0.591175655527829	0.570942651507029	0.589481516178622	0.604914901239321	0.593155157037731	0.571426455835885	0.575625694196722	0.582787399109457	0.579496853330659	0.581466782538887	0.550366156188645	0.566548309279604
338277423	0.560478665040906	0.609251089422533	0.581178878449611	0.570875895133037	0.587109416165371	0.575465014202411	0.596851392504893	0.590215467217424	0.59852370561405	0.608388722528853	0.564209572893495	0.586737647144856	0.57230810531126	0.567430587233702	0.580037720935278	0.575544511425598	0.56754610278066	0.56531072771511	0.594051788994287	0.576600052314946	0.563282905154177	0.552093191210432	0.541342421301834	0.56095594891181	0.557299752056112	0.60424233307851	0.62333266710938	0.605469751827429	0.577114155880809	0.598195258427316	0.577768328125962	0.590887526953681	0.605277638630387	0.628147794058718	0.607949568731197	0.577145798407331	0.580726243846125	0.590024472920214	0.570758021068647	0.58857018663282	0.603744899198805	0.592151554990574	0.571226030612811	0.575244400370504	0.582348984927485	0.578986215313393	0.581388623170468	0.549862771800588	0.566267822038459
338084562	0.560050376616692	0.607946124685045	0.580770115280496	0.569685563397042	0.586384385033149	0.575277235687214	0.596122058279586	0.589715073830603	0.597288550798267	0.607383187154185	0.563619095143481	0.58597038915043	0.571465667404193	0.566202269827992	0.579495447418166	0.574774194656963	0.566991050533206	0.564223391078748	0.593177034209256	0.57585168018727	0.562811490655468	0.551817429535566	0.540897642549139	0.561292207686922	0.556838043082344	0.603120405103794	0.62196722030086	0.605123294876812	0.575827121786937	0.596892942354892	0.576860945855981	0.589094728719355	0.603828386883966	0.626427358837878	0.606978397125154	0.576049371630093	0.580153677760871	0.588399477538247	0.569789522154869	0.588161546959535	0.602142076395933	0.591008347054264	0.570972207919006	0.574841541030781	0.581832096159104	0.578577623629393	0.581993400610592	0.549584941950373	0.565813726210982
337891702	0.559841810505974	0.605983599846621	0.580321859953514	0.568889203334212	0.586178398589642	0.575420813764869	0.5956504392454	0.589656918624077	0.5967990199972	0.607331057168096	0.5639521589414	0.585592391268057	0.570735196562731	0.565691110699525	0.579223057660154	0.574290424033792	0.56614410062627	0.563837490113715	0.593174261318612	0.57471913786243	0.56259128831535	0.551778449249838	0.540647528960504	0.560834919057552	0.556611725808609	0.602243978086441	0.621398965108456	0.604892096828751	0.575105204759555	0.596248536100469	0.576654957976051	0.588162442896402	0.60363376239885	0.625929462516231	0.606161595510033	0.575477342490078	0.579738738307485	0.586861509954728	0.568901202368625	0.588040848462279	0.601148451211519	0.590256674460098	0.570892939595524	0.574485084240568	0.581410104804429	0.578379917106176	0.581686931037746	0.549121638147257	0.565219358659669
337698841	0.559702964953872	0.605063092548657	0.579410742996265	0.568192012097077	0.585850327868793	0.575100968039341	0.595025057476514	0.589486106612352	0.596746845425615	0.607328656737503	0.564319918300411	0.585433825878961	0.570435000284922	0.565690701783992	0.579167282364172	0.574192623718609	0.565425084285557	0.563547206674873	0.593285343567147	0.57329612824409	0.5624521039065	0.551332444226787	0.540195996848527	0.559969357641098	0.556444556012053	0.60079702297751	0.621292047386528	0.604062045353207	0.574730262446723	0.595907389061007	0.576684105568293	0.588213007452002	0.604240654317033	0.626294952543818	0.605855942275179	0.575167361239214	0.579414323986043	0.586080715769994	0.568967183168542	0.587819142916098	0.601272291010985	0.58955425828983	0.570815203081689	0.574027624100719	0.581098035520845	0.578063621803707	0.580262444000046	0.548494426109119	0.564862066454483
337505981	0.559705768440992	0.60577532912719	0.578769726752687	0.567916317813671	0.58569709945246	0.574146029971946	0.594739934025373	0.589223072349375	0.596839301482566	0.60722575558072	0.564015942557142	0.585222356266547	0.570012334039271	0.565716101333978	0.579112238554637	0.574372664865674	0.565503724421198	0.563060379561698	0.592919286565811	0.57253043144798	0.562532481043401	0.550674602185552	0.53994435109687	0.559773232805833	0.556262493468259	0.599585236649987	0.620891366295948	0.603194837699568	0.574392535692459	0.595959622638974	0.576808975788658	0.588631709546427	0.604735182084579	0.626747464343498	0.605749154543959	0.575302235696333	0.579610520873654	0.58639123246022	0.569656920862378	0.587622196240741	0.601946713082825	0.58920029439919	0.570402062270954	0.57374409257376	0.580687035342805	0.577398486191432	0.579434075292698	0.548436149949297	0.565029464175571
33731312	0.559951519584929	0.606823518441625	0.578719928968876	0.568075965080536	0.586271739846681	0.573617519099511	0.595021420499184	0.589032972185233	0.596936281980488	0.607430361284297	0.563243982556767	0.585064480355472	0.569343711736586	0.565982164667015	0.578892873397314	0.574591693048171	0.566101619369982	0.563464828991139	0.592838084521456	0.573146319510147	0.563036561196931	0.55024807249859	0.5405088639453	0.560232440656547	0.556424489619474	0.59961553925521	0.620355989051498	0.602800353370548	0.574201057415757	0.596464631247945	0.577204961675559	0.58913346918293	0.604619379175012	0.626949299882241	0.605635818559237	0.575846417709357	0.580129389426292	0.58689869150284	0.570222808111053	0.587297689489116	0.602405525565231	0.58993057773491	0.570266652282042	0.573875782904402	0.580179379286551	0.577004325015251	0.579530986298663	0.549179243887997	0.565530262821815
33712026	0.560200225978706	0.606908451373998	0.578883675895682	0.568181519410317	0.586953107894933	0.574127070591333	0.59556780040613	0.588928274625943	0.596981259735335	0.607932952542274	0.562602598846272	0.585035611821318	0.569463868811382	0.56655014708123	0.578805874907417	0.574662322246486	0.566693920826531	0.56421098307168	0.593521183873391	0.574368183431337	0.563381766992931	0.55032326261442	0.541124546263874	0.56032250269932	0.55695443108758	0.600276952372818	0.620414326919475	0.602741851296108	0.574625332519278	0.596794958404139	0.577481413348539	0.589971648843665	0.603996563990884	0.62704740663482	0.606128243022801	0.576020369610166	0.580181489691485	0.587267560731948	0.570545829348066	0.587029283582102	0.602514456066388	0.590978982185741	0.570748730411597	0.573995172081046	0.579959564873138	0.577067191859656	0.579717700661349	0.549937157645517	0.565784016301247
336927399	0.560005110178377	0.606626075804053	0.579568368800209	0.568624995034989	0.587056768197732	0.574857595431808	0.596244425569743	0.588797761821817	0.597316162431398	0.608471791577247	0.562687245464325	0.585265556774321	0.570517870257569	0.566915577915697	0.579285589747492	0.574624806376248	0.567079112582204	0.563963078637891	0.594280282018965	0.575020156060533	0.563198014943435	0.550954610352504	0.541133645945209	0.559924179385712	0.557141498855079	0.60091208715294	0.621029417313031	0.603348698592794	0.575833491992504	0.597124196075703	0.577509655445114	0.590932648075712	0.603607373256615	0.627545999340406	0.606909906453006	0.575609807891879	0.580105432347108	0.587379805581053	0.57055969419751	0.587563152573303	0.602563795066687	0.591341757764623	0.571176966020102	0.573918165302957	0.580098615135465	0.577426118369651	0.579835761510431	0.550166406356231	0.565679183605372
336734538	0.559540708140208	0.607455307044134	0.580426844561544	0.569137502000142	0.587121247882695	0.575278895023256	0.596841993570955	0.588563021302547	0.597879998435157	0.608695029568613	0.563242314352074	0.585545804923217	0.571321396113122	0.566861377665731	0.57972385715398	0.574640997754569	0.566905866284131	0.563344619534934	0.594365827770086	0.574802983845205	0.562851186561827	0.55149153876711	0.541189302351271	0.559759977508446	0.556609273613709	0.601571650228487	0.621861459400123	0.603933869691377	0.576643010830834	0.59752733798361	0.578054390862842	0.591768946415135	0.603963453371682	0.628107177508103	0.607021973699633	0.575420711107094	0.580582119166937	0.587267299013518	0.57024242793695	0.588647733403974	0.602468807278263	0.591638075636328	0.571073782193252	0.574059519999162	0.580503342844567	0.578094098839989	0.580046024968294	0.550281409372197	0.565724839408536
336541678	0.5596033003398	0.60861136826399	0.580882670312883	0.569386148661696	0.587683472494016	0.575770911314697	0.597149014716162	0.58853032606344	0.59797731126753	0.608483166437603	0.563724516442841	0.585587764170336	0.57134063344689	0.56676621986528	0.579398892904663	0.574703752698887	0.566357750171482	0.563062386508581	0.593892071156692	0.574263220472197	0.562515613687719	0.551544366167568	0.541682211977665	0.5599840567044	0.556018585084521	0.601726804117059	0.622497507428315	0.604106366565941	0.576770517342624	0.597576753315354	0.578941983059378	0.592267811180891	0.60444309740613	0.627902041536729	0.60663363085984	0.575827206659493	0.58105793255947	0.587289979509754	0.570230814401591	0.589278639421	0.602120415723608	0.592317563744204	0.570620890177023	0.574429088671881	0.581008943040897	0.578410876391156	0.580169014449712	0.550591955830866	0.566199755575525
336348817	0.560088892891185	0.608420753568727	0.580427600195366	0.569165910563684	0.588102185323356	0.5764458686422	0.597249908321832	0.588936301056879	0.597697274347398	0.608289639092785	0.564111703576759	0.58579104617969	0.571024152401778	0.566710398283869	0.57894528552347	0.574733787695939	0.565951879275927	0.562719927262315	0.593356494116083	0.574313927552937	0.562234178897833	0.551161660493821	0.541788488492228	0.560045333895599	0.556133304838083	0.601263600104993	0.622470816845587	0.603641107694183	0.57626793280025	0.597671227874907	0.579231342033917	0.592159769590765	0.604402435333997	0.62747263609547	0.606394437779969	0.576305952151635	0.58109638041025	0.587385341890223	0.570477833629901	0.589214212370998	0.602165378849687	0.592484093192974	0.570327758207651	0.574546103159051	0.581214278032613	0.577893122064432	0.579998716746957	0.55044068752432	0.566835180163011
336155957	0.560253168323239	0.60765324788035	0.579867181574757	0.569094360501015	0.587894626421521	0.576818661436425	0.597250215870539	0.589549031128593	0.597848653239802	0.608427031054251	0.564078876853436	0.58626212474399	0.570798535375774	0.566492599261461	0.578862789989606	0.574710889316928	0.565673000893463	0.562588472127861	0.593100131365399	0.574857042096064	0.562316256549862	0.550518019885869	0.541127952130201	0.559828554264459	0.556940274315067	0.601515214647625	0.622180141875025	0.603219469690899	0.575920197791497	0.597767600307133	0.578992159807779	0.591600427670008	0.604204027636152	0.627816948696776	0.606706816458633	0.576255072929783	0.581110524783784	0.587684786694414	0.570038648620901	0.588780571032157	0.60253693018241	0.592020576892374	0.570343689892872	0.574562702576308	0.581054976154835	0.577254177354839	0.579933884465493	0.5498240569641	0.567088555021888
335963096	0.56045217480836	0.607515180171163	0.579953301093869	0.569380410423653	0.587967577357886	0.576648893000773	0.597169723415598	0.590192330246002	0.59838090471472	0.608485872235533	0.563544219999259	0.586375081085545	0.570863647595206	0.566146839809801	0.578570903327247	0.574416159249368	0.565548422851521	0.563123881957517	0.593329971141567	0.574803796682499	0.562698764444698	0.550369756256474	0.540681199731854	0.559722568860655	0.557712648725447	0.602500070231932	0.622281974834749	0.603791303037675	0.576672423816338	0.597454514322936	0.578767396775305	0.591365152248945	0.604206406933623	0.628604472786353	0.607543953059371	0.576032590678752	0.581258777114556	0.587682994375826	0.56912394190352	0.588107066683047	0.602194486831068	0.592001632226411	0.570337665316442	0.574893073864058	0.580828132601601	0.577179968410878	0.580572207744024	0.549695137868167	0.566686249339524
335770236	0.561146283590185	0.607892470253695	0.580009377803713	0.569027051645511	0.588665451091529	0.576670487014087	0.597385058402593	0.590827290001211	0.598996615563078	0.608719034030886	0.563138627074231	0.585957198270738	0.57125056265924	0.56602337598682	0.578419985580205	0.574109676322107	0.565677005258702	0.564102434096536	0.59372845359472	0.573974479901269	0.56298807957323	0.551181622675343	0.541119868775913	0.559954848032335	0.557930540622443	0.602814878364442	0.622728653776263	0.604482803267877	0.577452094835053	0.597533631362676	0.578797500244499	0.591821693498668	0.604407315775146	0.629084436974074	0.60835958046717	0.57658633580208	0.581250973331356	0.587263241575717	0.568816015066564	0.587524262228265	0.601583932722167	0.592748957592087	0.570645253832804	0.575365703943822	0.580747610204611	0.577659149575482	0.581799731576423	0.550057007098638	0.566240750034712
335577375	0.56148803095185	0.608248640803453	0.580251309388158	0.568607987727104	0.588819170915353	0.577023940203208	0.597865005952359	0.59090284676303	0.599512694417741	0.609208115793282	0.562960795028388	0.585850408498739	0.571776856880767	0.566254333762815	0.579059891334044	0.574415823203189	0.56579769283023	0.565127397836339	0.593641355384593	0.573004075710138	0.563015302193293	0.552069538992163	0.541676167532254	0.56058780569809	0.557821800064774	0.602283647897957	0.622908180742869	0.60498826174199	0.577582872051926	0.59807460133349	0.578833764712831	0.592109541130272	0.604624315069383	0.628869991023973	0.608739168895887	0.577520916566511	0.580815285631296	0.587321562048368	0.569231796963636	0.587507780064519	0.601797435429281	0.593374918544067	0.571703628587083	0.575652217993994	0.580692483878849	0.578383194175235	0.582702532009628	0.55041680194231	0.566428146857248
335384515	0.561201893273841	0.608127799348279	0.580451737382257	0.568575978870065	0.588314609615025	0.576835081942456	0.597900793730063	0.590417264011806	0.59968888628567	0.609057982543043	0.562960865940954	0.586433414709354	0.572201874926052	0.566366455570462	0.579707298886181	0.574905056145113	0.565995744606889	0.565660160212523	0.59315463891834	0.572691807684871	0.562841669625052	0.552307428967181	0.541690269923311	0.56122179313861	0.557571208001856	0.601827587530778	0.622607029260413	0.605172893829387	0.577002404026465	0.598173670547234	0.578381078290757	0.591996071847742	0.604640021209381	0.628313900904146	0.608804134180201	0.577671401318992	0.580420646638645	0.58752171068682	0.569948969822249	0.588119166259727	0.602487403568645	0.593333695135392	0.572450679467613	0.575520815984322	0.580353826831746	0.578830430946017	0.582847936229122	0.550929130992561	0.566909427114274
335191654	0.561122379105045	0.60820734369427	0.580761248353377	0.569197292327878	0.588040073174884	0.576237465015263	0.597407033424011	0.590357577431642	0.600109461535768	0.608737257254508	0.563540534824859	0.586700659522496	0.572273906783533	0.56640666056994	0.579859585057279	0.575068595899199	0.566569482381976	0.565729730765954	0.59296124561918	0.573644559021476	0.562935085165236	0.55232371565517	0.541430524074795	0.561157216204984	0.557063703310909	0.602201072564236	0.622526180165954	0.605416414679409	0.57675596084363	0.598040712945477	0.577710488602117	0.592144287413987	0.60478134836601	0.628465256611321	0.608914909000367	0.577099204122678	0.580795032825828	0.587816853006361	0.570867328497179	0.588949564655815	0.603003061833483	0.593082940348412	0.572112158857304	0.575231550015523	0.580032202081776	0.578937234384684	0.582852026986203	0.551481537839876	0.566890896239823
334998793	0.561130174553187	0.608775764957033	0.581594427784831	0.570243269037734	0.587698866196546	0.576056406478229	0.596837323404241	0.590888905930275	0.600990994586495	0.609011825273102	0.56419823287156	0.586496800433232	0.571893689717054	0.566842962899202	0.580195540864279	0.575350970187277	0.567071898733906	0.565876002251511	0.593204443915797	0.574846106264074	0.563748837165896	0.552343293244682	0.541146448999574	0.560569288679466	0.556640900810616	0.602755257109367	0.622819834993698	0.60609188784497	0.577664297085129	0.598093950099918	0.577530097346546	0.59228445572064	0.605273598331138	0.629151080808791	0.609143833875544	0.576531981655098	0.581339346552186	0.588213581613209	0.571594687158714	0.589424634402723	0.60330703483772	0.592679780683238	0.571948464585101	0.575288712950419	0.580290814272	0.579334178089305	0.583031014396565	0.551524214875805	0.566405287505263
334805933	0.561043440770137	0.608520618414347	0.582142766346534	0.57080308126502	0.587483032979413	0.576402496533074	0.59680255574956	0.591507434712432	0.601609897540567	0.609292039877831	0.564356174738685	0.586952931949216	0.571308262076754	0.567314382582593	0.580975820110101	0.57574581159969	0.567151195078334	0.565978881020462	0.593809945854952	0.574993603652623	0.564835474382097	0.55244876627583	0.541296599702993	0.560467217486931	0.556981814357617	0.602457889380633	0.622849700078877	0.606636047459929	0.578569554249873	0.598393103268119	0.578043650857538	0.59210618456081	0.605853835925864	0.629532555585115	0.609310332004957	0.576493255624619	0.581426741257347	0.588152248360161	0.571573582227825	0.589592072344752	0.603559042747138	0.592169698379889	0.572707297033395	0.575548647869749	0.581107818783021	0.580321174741227	0.583121428864535	0.551265702913361	0.566333170603786
334613072	0.561485808656059	0.607942047021677	0.582495055547193	0.571522448021392	0.58856098226967	0.57670249654367	0.59763662713666	0.592036101715606	0.601680442200689	0.609347703392863	0.564865609197875	0.587977584872457	0.570988813497817	0.567261842255165	0.581520492672174	0.575800788055975	0.567239523322976	0.565897030606332	0.594877862869842	0.574618459032525	0.565419586196966	0.553185558116578	0.542104491080703	0.561117378709119	0.55783233959627	0.602152279080641	0.622970393022364	0.607453544764023	0.578965153337498	0.599006711900182	0.579073399569998	0.592011249290456	0.60667593447904	0.629867352964038	0.609326151201128	0.577224871483428	0.581856484467399	0.588630666595046	0.571003678941555	0.58975887862592	0.603550069699584	0.592278565089548	0.573507277993187	0.575870371477678	0.582110359960118	0.581549067278216	0.583149132169192	0.551337564175687	0.566836308664478
334420212	0.562047939770777	0.609133826049739	0.582890037683631	0.572089973671115	0.590086290939478	0.576861881566726	0.598667304007437	0.59261461804686	0.60177532339807	0.610177238567271	0.56589963690382	0.588578933445996	0.571271381733857	0.566755489681051	0.581673417614842	0.575948287128924	0.567674479439376	0.566146252118305	0.595909951617211	0.574817371921157	0.565608581436472	0.55445177557091	0.542825590452252	0.561982330828684	0.55838730659628	0.60292997367036	0.623897898703981	0.608183968893317	0.579232633635319	0.600051318931148	0.580294350191338	0.592338804654893	0.607905931348716	0.630639037728684	0.609807136157109	0.578312921275728	0.582887630665461	0.589468315949682	0.5707152384483	0.589992194211758	0.603325974201835	0.592988507513011	0.573873436246754	0.576541142673092	0.582909640730583	0.582392876232703	0.583471751271947	0.551826984819425	0.567380383852478
334227351	0.562098361105374	0.61177385901222	0.58338732302773	0.572143923802844	0.590383514428547	0.577227019247256	0.599183653293746	0.593488227020565	0.602727792246862	0.612347013713569	0.566364652730206	0.588593960651858	0.572170739328744	0.566385378555697	0.581962794426586	0.576717700902992	0.568594150029117	0.566919905316593	0.59635132951638	0.575908530616656	0.565858471649343	0.555126071094652	0.543040256284373	0.562648235149072	0.558749520146167	0.604330042643278	0.625134569152203	0.608540535425859	0.580373071092407	0.601268759167419	0.581123201982144	0.592856309490271	0.60913846187889	0.63184396800928	0.611420298295677	0.578884568636009	0.583729510516756	0.589399778170464	0.571259902826664	0.590597890782566	0.603826710378756	0.593661520059883	0.573863204322789	0.577456171580597	0.583425846753872	0.582396982760502	0.583794105914459	0.552124879756271	0.567928398057249
334034491	0.562364724976407	0.613873741431297	0.583943441376114	0.572718291917389	0.59037636632053	0.577576636420874	0.599504268862386	0.594545228779633	0.60423232775833	0.614369624429023	0.566038671411857	0.588462434178603	0.573283526761157	0.566875962179494	0.582722871126307	0.577818138607732	0.569831941938659	0.567804014393371	0.596411030463955	0.577364769729322	0.566385346319472	0.555053565763225	0.543377867464596	0.563142913080363	0.559392981401161	0.60585080099906	0.626240813473823	0.609194653388775	0.581850231614724	0.601849328121006	0.581401627129486	0.593130578950108	0.610248565455536	0.63319991739762	0.613240453300181	0.578506083349397	0.584093114255645	0.589345269065619	0.572362486629839	0.591806343079793	0.60526233048815	0.594117155636948	0.573875928478631	0.578176898903073	0.583852841884528	0.582081770056521	0.583777608325179	0.551931478575134	0.568796234797938
33384163	0.563175462760974	0.614457893589714	0.584644221951684	0.573876602909626	0.591759986491497	0.578200334892259	0.600063421152498	0.595327212343205	0.605076439884834	0.614900545077078	0.565659980448574	0.58848160311705	0.573991169674409	0.5680854588509	0.583871231602389	0.578797781496548	0.570766937441004	0.5684040228045	0.59662496255196	0.57833828789282	0.567370220571754	0.555240246332118	0.544165192960633	0.563844716005149	0.56008223814595	0.606882728666268	0.627151860454619	0.610402513067349	0.582177788924546	0.602345287859286	0.5817400131528	0.593224183752352	0.611047836414832	0.634347353436594	0.614130576322494	0.577774799927754	0.584069008680656	0.590164368026382	0.573221834988643	0.593261130341225	0.606620959042637	0.594720540472085	0.574615395716395	0.578640490003619	0.584357932781377	0.582470665706568	0.584264516977719	0.552150531638116	0.569981773002297
333648769	0.563703367283998	0.61403654767315	0.585752640034915	0.574612040958504	0.593700634300691	0.579599298974337	0.600522553837739	0.59565080871581	0.605029843358183	0.614714163125761	0.565766607335728	0.588559925942918	0.574221015877516	0.569247540084994	0.584609351849554	0.579149201127982	0.571299758972346	0.568837160319364	0.597050585380118	0.578489101594533	0.568441803754457	0.555661948491051	0.544563975591434	0.564429468907342	0.56024084498315	0.606489280010934	0.627427574491644	0.611759873868885	0.582366708624097	0.603346516224071	0.58213299407587	0.593150355710646	0.611147548846809	0.63514049583719	0.614464421797587	0.577400117841708	0.583750700540635	0.591364700432941	0.573460054032509	0.594180122908867	0.607076628371091	0.59568330727722	0.575647585747006	0.578909494639006	0.584895846094703	0.583330554728803	0.585117552107331	0.552954514603576	0.570785027880107
333455909	0.56383329611794	0.613738845493053	0.586142242038013	0.574182650318794	0.594530987075076	0.580797115694486	0.601076057513744	0.596008969682192	0.604850810008719	0.614797186340272	0.566190703490745	0.588526716593679	0.574186882193641	0.570126745218483	0.584722593745902	0.57887794861049	0.571696148687268	0.569535216359051	0.597249430279643	0.578177081384559	0.569141665203993	0.555842580455901	0.544319440619407	0.56437265481456	0.560234685152219	0.605789557922332	0.627165186527201	0.611947373251998	0.582842688390563	0.603929566505708	0.582175909090034	0.593404894513983	0.611180909386244	0.63568269195024	0.614799234009292	0.577277299952864	0.583467983973441	0.592092106570704	0.57346833753378	0.594230272396563	0.606918042686435	0.596500561362332	0.576003623651331	0.578806814305783	0.585166297350198	0.583514397758165	0.585189854351676	0.553126159383783	0.570825824658277
333263048	0.564132914037132	0.613480494071653	0.585693248738154	0.573727822136882	0.594328183708849	0.58086609896357	0.602178539541664	0.596480462479169	0.605080982864681	0.615060020891801	0.566341477090562	0.588592527278975	0.574044415307162	0.570713921541828	0.58486485667415	0.578864688312106	0.571920840877508	0.570164976351398	0.59750578046522	0.578258352520223	0.569465691748741	0.555896192954439	0.544354947310024	0.564410638866818	0.560776313386591	0.606369902460603	0.627030638278188	0.611447856027941	0.582694963448808	0.604161528364546	0.582333216827398	0.594805506995794	0.611653993292228	0.635790483991804	0.61512183227483	0.577607854239841	0.583688576841307	0.592230184407815	0.573498700549666	0.593878789080378	0.607077116766731	0.596977676321976	0.575951293618341	0.578609308274606	0.585308780656935	0.583285075538098	0.585075194167312	0.552728445772633	0.570759309217999
333070188	0.564555284384291	0.612914070189477	0.585638496532234	0.574310850401885	0.594139403992391	0.580608274781912	0.603005307249391	0.596681334705413	0.60585278540518	0.615291451783747	0.56613824293523	0.589131428268492	0.574211852522347	0.571135811671555	0.584989957201613	0.579274627332495	0.572088127392464	0.570239580714401	0.598317793243902	0.579156717913242	0.569417820144723	0.556098322781436	0.545010914924335	0.565328817396611	0.561250529814317	0.607572642543796	0.627617839395609	0.611569437434517	0.582081396961247	0.60443032923072	0.58300881255999	0.596872827787529	0.612133753877277	0.635533996821898	0.615647130384899	0.578896277740334	0.584536296789592	0.592774363432355	0.573471240164449	0.593641071303307	0.607607383819094	0.597625402231737	0.576356147928013	0.579068072247546	0.585749423066969	0.583839943503244	0.58581809506304	0.553144034994474	0.571015027444035
332877327	0.565105458762659	0.613308762170259	0.58618110713793	0.575110572469135	0.594717902145892	0.581262054228408	0.603510860022594	0.597253185914833	0.607126555874672	0.616136926226067	0.566369740335347	0.5900749081273	0.574919713455231	0.571779348758726	0.584941758027869	0.579559411221201	0.572468640869505	0.570376982116111	0.599329217664671	0.580265213576278	0.569262208850281	0.556775194957475	0.546012181367269	0.566305088875227	0.561118580212586	0.608665520257122	0.628818244300245	0.612042542167662	0.581923902246149	0.604753894712249	0.584095349446059	0.598725468808482	0.612834992048769	0.636084021183023	0.616576694196391	0.580352321091451	0.585464011784358	0.593508797674551	0.573570779491233	0.593635656335656	0.608000818571831	0.598480527987726	0.577106537571606	0.580230402674026	0.586349840209952	0.584929753009552	0.587072455271959	0.554465554748254	0.571361928419357
332684467	0.566058730569432	0.615200520600254	0.586877565845894	0.575447850490985	0.596014814183792	0.58267446009411	0.604611153567663	0.598619459020506	0.608482874687315	0.617792991333531	0.567367710307736	0.591073245333026	0.576032702097324	0.572593163554758	0.585053774387212	0.579878280488056	0.573042447723296	0.571056155163519	0.600293499703972	0.581050500122877	0.56945846127419	0.557832509989505	0.546931800382621	0.566416949860684	0.561304037307807	0.609714514754043	0.629756714546612	0.612641763535587	0.582641955842858	0.605798751397179	0.585260265047864	0.600120487955263	0.614095709534959	0.637673976520818	0.617518424676169	0.581064772109906	0.58624581078857	0.593965344569008	0.574165608078617	0.593749604731939	0.608349201891838	0.59928144083469	0.577667480229954	0.581291851945697	0.586769667640075	0.585618700899923	0.587975029344188	0.555643437592308	0.571776998377339
332491606	0.566950234282769	0.616874122843708	0.587611218863922	0.575852305396096	0.597227228357286	0.5836799043989	0.605703338135282	0.599820448879046	0.609170147347595	0.619061012749652	0.568250315612136	0.592046818863772	0.577211458478884	0.573255110326594	0.585563012567985	0.580704791626995	0.57350334861268	0.571695450719484	0.601078951500536	0.581653408386488	0.570006864554015	0.558891897113992	0.547278432814898	0.566527718278297	0.562277011542807	0.610233222644429	0.630002816234054	0.613336584473133	0.583533379366854	0.606981933913674	0.585825147547442	0.601023784375716	0.615150692118708	0.638815360113777	0.618147661531181	0.581455352384212	0.587228243493082	0.594901439919749	0.575350846122904	0.594200713012545	0.60898999871337	0.60009933820885	0.578226211613295	0.581800522971796	0.587011924070605	0.58580764245929	0.588309476142956	0.556314163025516	0.57244313202813
332298746	0.567323466452526	0.617012116358054	0.589119062851508	0.577141698181015	0.59766673917185	0.584075573773272	0.60619517481439	0.600393032187628	0.609138920935054	0.619524236207538	0.568528540377568	0.593017737594102	0.57796843276084	0.573720704849088	0.586303668322568	0.581809834943204	0.573690191177539	0.571971329781792	0.601558924307663	0.582081624324914	0.57045328350545	0.55958948006706	0.547392873030655	0.567140381513685	0.563068745486365	0.61027524293271	0.630093104914758	0.614409199798096	0.584541198763736	0.607254352250209	0.586064128871179	0.601333453271376	0.61544287345435	0.638986871550877	0.618599351444613	0.581849087243452	0.588115615136767	0.596048982593224	0.576564602946644	0.595019273506706	0.609876161521724	0.600544008122962	0.578909214543473	0.582103636429673	0.587135046326014	0.585805693044489	0.588407334554653	0.556696233937949	0.573190776381683
332105885	0.567654783122672	0.616564659574931	0.591087129142358	0.578872177236053	0.597796900723442	0.584444957390415	0.606673694820654	0.601032431876417	0.609482276635504	0.620087977974305	0.56883599216811	0.593757070126572	0.578365608322875	0.574230884293222	0.586870742785197	0.582553890711173	0.573938957272801	0.572319664589198	0.602071816097441	0.582266051106323	0.570735232235877	0.559939360309641	0.547861659633505	0.567409005748699	0.563334527103977	0.610860099608234	0.630532894568772	0.615834765386154	0.586105585829627	0.607442691387183	0.587002284767519	0.601472248530698	0.615696680085955	0.639221682294631	0.619078864567411	0.581855072329859	0.588446812430121	0.596472545047223	0.577385560768409	0.595557435978938	0.610487053573525	0.600159079170531	0.579461483055599	0.582442340713693	0.587006981384337	0.585900037492865	0.588157412295411	0.556971531456359	0.57400010122444
331913024	0.568300096082382	0.617299649274194	0.592239212810808	0.580134498282171	0.598440943633049	0.584831506286703	0.607385970832316	0.602034692361839	0.610737330019869	0.62105203171088	0.569758225819157	0.594095122567254	0.579046863651982	0.574943508024025	0.587435389051534	0.58282453533583	0.574778418345529	0.572927521562784	0.602663616956117	0.582815415684173	0.571134352460844	0.560471555060556	0.548347032231968	0.567578773697574	0.563945630868997	0.612009126580877	0.631212036001617	0.616937653722854	0.587650994288387	0.60847889902964	0.588276454433674	0.601985134615604	0.61672402230378	0.640129882879243	0.619883486021446	0.581780139713996	0.58871451191434	0.595875540426411	0.578208993733586	0.595963768630635	0.610660440970287	0.599755536698079	0.580065311347728	0.582895645205261	0.587114109131292	0.586210953342956	0.587807899723348	0.557317824139682	0.575170802784235
331720164	0.569017964231386	0.619544614366691	0.592920777519836	0.581033104651916	0.599379534546429	0.585825665170256	0.608489345134441	0.603115435065432	0.612215781723002	0.62189654145518	0.57114160177082	0.594437816438815	0.580014382993019	0.575505613548445	0.588521757398297	0.583206576007836	0.576100787136986	0.573879784735429	0.603192475801135	0.584103759393025	0.571578227273641	0.561021208046412	0.548393973132618	0.568467227207984	0.56495447135757	0.613330910608028	0.632525591401574	0.617752504854528	0.588835519008893	0.610123677424546	0.589163696471711	0.602662259677401	0.618201666153612	0.641518921405414	0.62113279429944	0.582799487694242	0.589492930797347	0.595202815848286	0.579356475626139	0.59706716509963	0.611147821531634	0.600397778680277	0.58116280967837	0.583876089660658	0.588383342972394	0.587038081659403	0.588505416865392	0.55781582885956	0.57635947526811
331527303	0.569658892984064	0.621991383099849	0.59391175728261	0.582037223392909	0.600657307148996	0.587990524610181	0.610201449677135	0.604319104286515	0.613385234407608	0.622676638796281	0.572498108124375	0.595441067825242	0.580917670172409	0.575899508753577	0.589831702903627	0.584237042266909	0.57719887920875	0.575234301420002	0.603998192951257	0.585447255819272	0.572306358374982	0.56129930119279	0.54837096236576	0.569679359621351	0.565630688618116	0.615028340606415	0.634719873779081	0.618513371036282	0.589976389860596	0.61164717074947	0.590147975271029	0.603551421475956	0.619623679590828	0.643206276469133	0.622512824658117	0.5847909441698	0.59051279630417	0.596142781054725	0.58053383434463	0.598633202975486	0.612413557128612	0.601557644990811	0.58245133872548	0.585227795332758	0.590385300255133	0.5885564820057	0.590313330114084	0.558408225078378	0.576784473106493
331334443	0.57044755870745	0.623776712426954	0.595487058320198	0.583394759187065	0.602780724032573	0.58988852422299	0.612049944239658	0.60592298872505	0.614320052348228	0.624126479404736	0.573533354107086	0.597075236481128	0.58202506221615	0.576742326350765	0.590849643947347	0.585565007842988	0.577991008160655	0.576284128333659	0.605356781985769	0.586517921626229	0.573721222531794	0.561950150986924	0.54910858134609	0.570552926664026	0.56599377212783	0.616806805728584	0.63680132527001	0.619539319726725	0.591144397017924	0.612584875683488	0.591497504470714	0.604650846006045	0.621165106343717	0.64501364460617	0.624334485226608	0.586175666608802	0.591550589659133	0.598276132064896	0.581356006594173	0.599969865329	0.613993331321671	0.602400804512306	0.583388494504989	0.586339671964061	0.591967935888943	0.590067663067928	0.592024631362824	0.559277061578284	0.576481631060862
331141582	0.57174600859264	0.625296404491833	0.597588645736882	0.584894349019238	0.604769266126612	0.590705495561087	0.613507845797469	0.60797734848853	0.61561302666327	0.626353605460763	0.574198051276099	0.59855212760509	0.583315381203617	0.577900610409633	0.591882169761244	0.586532845889391	0.57903351876525	0.576692714213671	0.606872582548317	0.587666427591959	0.57533449612013	0.56327225209215	0.550781113063124	0.57135578352128	0.566604967320137	0.618558132000596	0.638278536606591	0.621271501240582	0.59225552034362	0.613277134289218	0.592818682000761	0.605507375119565	0.622850967265683	0.646906352538422	0.626862341827965	0.586663102990436	0.592704111174039	0.600114981941781	0.581968530829221	0.60114462362483	0.615560377423597	0.603614254378856	0.58446227269301	0.587427595469781	0.59305880862313	0.591242453432839	0.593124568301474	0.560679867033156	0.576480031500976
330948722	0.573313197197066	0.626479671738497	0.599616457084046	0.586456320481938	0.605518282908602	0.591804895513744	0.614573051122891	0.609989377495216	0.617598871298185	0.628754475415448	0.574827297022533	0.599435550483854	0.584489362720545	0.578940131219844	0.593035918321416	0.587342009578487	0.580438305807997	0.577197212721839	0.608095042233004	0.588735418386638	0.57660849213088	0.564848452238034	0.552519378840109	0.572742727232037	0.567917551851598	0.620558498898946	0.639625725506022	0.623712565486854	0.593299132279436	0.614111520510572	0.594407265214077	0.606158496224159	0.624540253359755	0.648825273364735	0.628868919300452	0.587425294866872	0.593727841317607	0.601410165490442	0.582619457294374	0.60227373699918	0.617067202509923	0.605426018854073	0.585970851065671	0.588695863104004	0.594010843814486	0.59243953946361	0.594169463427717	0.562157139107618	0.57772597033763
330755861	0.574474532793132	0.626869154220116	0.601084160690069	0.587957212327486	0.606226454502889	0.593606381562353	0.615503639005536	0.611251432818178	0.619436311819704	0.630383059360957	0.57585604265961	0.600017649790476	0.585660537961305	0.580101466183162	0.593963479911969	0.588274592844513	0.58175020341433	0.578101190463545	0.609218827597952	0.589515239980942	0.577730930053571	0.566234302475099	0.553672043304309	0.574490111255559	0.569743820062397	0.622379682420188	0.64102454870387	0.626107138365063	0.594351815004278	0.615539640716712	0.596576352116155	0.607343976266358	0.625941022098638	0.650207756031383	0.629809701604948	0.588815019896036	0.594533934104618	0.602541118345324	0.583273398177425	0.603052061487427	0.617989151514159	0.606938828279833	0.587291777473556	0.589671115735811	0.595018100966566	0.593484116323021	0.595503966365183	0.563151353912008	0.580041097787927
330563001	0.575402915506716	0.627137576855614	0.601713553888282	0.588484710680902	0.608148659022784	0.59508326858699	0.616516848409489	0.611682946403537	0.620468291139713	0.63062112265579	0.577311122853657	0.60076072803492	0.586874628078498	0.581548256001117	0.59490048388489	0.589031732801189	0.582503251507889	0.57892803344089	0.610536753357319	0.590459840708968	0.578800915844446	0.567344634372483	0.554613046588916	0.575726590635518	0.571089467861867	0.623364421701428	0.642207781693292	0.627288277357245	0.595569017449823	0.617730056108596	0.598433571440932	0.609482849763393	0.626482251363859	0.650903600619404	0.630618998097295	0.590079844203056	0.595502056349443	0.603851592817964	0.584080832833743	0.603786002722283	0.618230342915966	0.608168603716483	0.58819554590302	0.590408006273731	0.596204746955429	0.59421797272224	0.596773731799525	0.56382628970495	0.582175103607063
33037014	0.576679372241205	0.628251172124126	0.602136611313331	0.588548386818814	0.609874450751465	0.595714131814102	0.617630187017499	0.611895675857379	0.621107486383874	0.630506660748921	0.578694825689329	0.601923972985573	0.587847332959423	0.583053035259085	0.596153738585017	0.589809090577637	0.582682170422107	0.579637582496768	0.611900740226012	0.591918636119308	0.579734365922746	0.568240161955685	0.555631528253373	0.576407416937853	0.57155147402273	0.623456063787705	0.643044575626381	0.627833516405175	0.596906444729974	0.619437643013239	0.599406050650676	0.61119777090186	0.626617932915294	0.651668988638674	0.631507557486459	0.590959413400177	0.596786682911719	0.604644951004598	0.58511834087273	0.605020937422002	0.618714031452354	0.609454422291149	0.588900735270108	0.591262528352143	0.597207305480613	0.59499248387397	0.597676382477651	0.564315269680798	0.583224138607883
330177279	0.577936518723448	0.630026968025157	0.603120428830304	0.589638305773889	0.61048885463748	0.596019302394925	0.619054465050313	0.612638586395256	0.621855642348634	0.631695872053969	0.579520488363548	0.603290286413723	0.588233723993478	0.584307653446272	0.597671668783894	0.5911105198968	0.582885009514497	0.580670581147693	0.613085966681995	0.593374187232076	0.580624922970958	0.568576936503708	0.556173459932835	0.576921489596354	0.572011819239805	0.623565173755028	0.644025369928662	0.62893109601592	0.598173330564301	0.620353078762748	0.600164533892642	0.611947137941732	0.627611710773559	0.653205467945307	0.632340260217972	0.591933561026507	0.597957785342853	0.604778343043243	0.586269126793272	0.606270726828647	0.619945044685378	0.610474721577242	0.589809171448792	0.592080133447502	0.597962488791549	0.596037817185452	0.59809749859707	0.564557050926635	0.58350607597125
329984419	0.578518784037892	0.631725635365185	0.604295078647053	0.59136281428902	0.61130633129639	0.596791142470814	0.620759104243955	0.614137394123608	0.622939077778348	0.634369537481185	0.580324206480545	0.604687818849069	0.588439079339684	0.585183944337622	0.599165904646446	0.592448730500465	0.58363375614701	0.582095384423056	0.614321279248922	0.594143588457258	0.581473183731078	0.568789519035054	0.556174428942619	0.577089704272188	0.573213237506292	0.624833366176486	0.645858096313168	0.630343090890924	0.599732685177653	0.621770914723125	0.601088407741193	0.613133729142438	0.629489539155943	0.655247636598137	0.633515138173841	0.593111134061671	0.598826211846339	0.605625274668409	0.58752404800962	0.607131064630364	0.621609300349749	0.611131382903544	0.591082383522462	0.592719461210087	0.598895325220363	0.597303710424217	0.598289883825039	0.565081937378752	0.583724053462801
329791558	0.578766301222486	0.633275946597988	0.605511053322964	0.592972780445634	0.612495293414764	0.598083050449884	0.622101542599729	0.61561977903882	0.624126834349053	0.636939906644566	0.581218022247743	0.606080996414013	0.589221786799294	0.585694055320887	0.59999297356515	0.593300241565257	0.584735180871658	0.583628464006701	0.615648824782144	0.594725792481638	0.582409343245676	0.569851896133327	0.556247723277623	0.577325139674052	0.574586522701251	0.626849984561047	0.647999398457544	0.631868246056567	0.601760253446426	0.623770827954268	0.601944912674142	0.614959350159356	0.63109314295674	0.656723396523738	0.634896439847065	0.59412886226275	0.600030766212559	0.607228870428734	0.588806563994834	0.607821419321526	0.623085668158149	0.61201756382617	0.592163398437487	0.593311220458091	0.599981860269068	0.598745778532785	0.599074766270543	0.566291859149501	0.5843597692942
329598698	0.579353312948324	0.634727930182731	0.60685420114956	0.594753512995099	0.613524275701204	0.599804678128049	0.623241407940646	0.616573334678151	0.625248898942489	0.638164468640256	0.581455572315351	0.607295071539837	0.590531942234495	0.586197739790865	0.600348811937901	0.594313352898724	0.586075017662863	0.584961754757541	0.616496789286884	0.596154590188099	0.583620616262435	0.571673220624808	0.556811890745241	0.578464933843274	0.575293952626099	0.628133375444242	0.649288201052884	0.633611374082637	0.603106391319329	0.625844704411829	0.602991452977573	0.616919159382836	0.632289293435212	0.657547768951492	0.636398882332667	0.595179751650542	0.60188173990985	0.608744339560726	0.589998930764468	0.608334847815053	0.623909016230577	0.613564230690671	0.592995557805572	0.594216043989466	0.601457124407037	0.600481222461245	0.600739307247404	0.567717917084067	0.585615044409914
329405837	0.58023487135325	0.635991890982424	0.608337597704831	0.596835686148328	0.61506119631885	0.601882331305446	0.624941444330366	0.618089118529976	0.627047909567344	0.63898906615182	0.581919631022073	0.608455824712185	0.592113509298078	0.587278945186294	0.601313691638829	0.595843414660055	0.587747901091961	0.585992893493584	0.616850340348117	0.597992781755676	0.584656341315107	0.573674798679044	0.558181975796155	0.579949934835597	0.575940299680102	0.629173559391098	0.650457106067056	0.635749458281718	0.603770595747759	0.627869357467351	0.604566008461837	0.618934070436747	0.63374162773712	0.659064445810252	0.638611650577715	0.596922097588992	0.603696886756558	0.60981788731016	0.591037289084643	0.609089892313896	0.624720286641184	0.615279862703386	0.59387007152572	0.595576439787108	0.603535255276501	0.602079078029323	0.60256491484108	0.569001756960568	0.58725467536797
329212977	0.581216387813877	0.637502262867849	0.610279606964045	0.598739527443153	0.616905709281318	0.6036361202813	0.627003586760689	0.620591290112579	0.629511901825601	0.640488357807184	0.583522598690943	0.609262938854897	0.593708000707508	0.588635381418353	0.602932674974948	0.597361265196194	0.589366817105196	0.587017567093915	0.617338750888946	0.599030352000267	0.584998194206899	0.575142372604522	0.55949685187751	0.580924552296292	0.577349018070105	0.63136907432808	0.652420664858347	0.638014799540996	0.605572723188441	0.629058126687496	0.606090967817749	0.621099663149614	0.635299085101403	0.661606354758659	0.640975868114779	0.598671031942545	0.604699635660286	0.61067303516129	0.591902156636595	0.610704378247666	0.626332604831778	0.616487245690068	0.59446266613578	0.596947768395348	0.605191470354483	0.602756612510001	0.603965999072686	0.569944159368371	0.588709153989457
329020116	0.582290791849226	0.639121354657612	0.612409609792618	0.600098914794262	0.617994737016716	0.604774159415627	0.628725378172375	0.622776228246967	0.631532641188014	0.642420765046937	0.585396672780685	0.609392587505835	0.594743755469589	0.589438993993584	0.604493579414489	0.598727969360753	0.590556897755769	0.588317343130812	0.618361671413708	0.599571627081683	0.585238804060268	0.575900732208137	0.559892658961713	0.581896330449761	0.578874385229533	0.633691345199318	0.653995638384574	0.639720839178776	0.608149448788512	0.629277446067432	0.606960390482356	0.623164297420367	0.636969314934667	0.663939547804565	0.642783705857775	0.599275636372653	0.604979988110767	0.61192476813024	0.592490558768833	0.613018036582684	0.628607409918275	0.617314847663911	0.595183816253206	0.598083321330462	0.60572510695996	0.603002435196699	0.605340701300272	0.570539103245219	0.589667794801011
328827255	0.583268998521895	0.640271368865854	0.613971778009017	0.600855962703547	0.618685765450449	0.605728811398455	0.630153058080177	0.624042656137169	0.632908288030523	0.644161541815964	0.586942353530844	0.609817816512684	0.595413936498147	0.589808426866984	0.60561717374586	0.600106044363515	0.591365709312902	0.589514669424018	0.619821382164509	0.600649983893487	0.586198449072984	0.576578492986291	0.560471821122654	0.5831095112274	0.579685021270865	0.634704510196009	0.654465440100833	0.641211514851046	0.60953471285588	0.629988298954891	0.607414336728792	0.62422517026815	0.638674715004218	0.665143274348743	0.644454848060762	0.599379241658808	0.60523132553323	0.61311290103918	0.592701256411407	0.615478776084713	0.631112868987422	0.618315108337404	0.59673967778158	0.599099211648376	0.605904536645131	0.60387722597046	0.606797066593553	0.57144580031197	0.590366259654457
328634395	0.583949809090285	0.641387023854517	0.615182876659038	0.601463180021908	0.619776882417897	0.606729961373887	0.631473166430995	0.624736183819212	0.633952009952889	0.645148983889135	0.588036347329961	0.610989599105111	0.596450038094334	0.590706749754847	0.606199310278412	0.601286810171946	0.591957160896487	0.590096333622009	0.621340956199359	0.602012711299252	0.587428945638731	0.577205845523034	0.561679952798741	0.583686281116515	0.580025065548613	0.635180623438414	0.65487873056717	0.642684051674428	0.609994932737913	0.631722368080445	0.607968916188604	0.624459833504446	0.63968491816314	0.665507340408134	0.645617501748408	0.599823263124711	0.605823760748786	0.6143618433606	0.59309902150988	0.617344272825651	0.633012993617143	0.619492321293024	0.598402159783419	0.600149909124289	0.606515297197177	0.605165553936171	0.607056170650429	0.57251675379013	0.590976554800147
328441534	0.584409720976188	0.642626788675525	0.616485077555368	0.602787343271967	0.621109110393141	0.607673397915743	0.632214832385462	0.625506045808367	0.635097758238742	0.646120355932466	0.588513125382495	0.61203098925889	0.597664128658785	0.592178199444599	0.606610691492998	0.602009228828457	0.592534572537042	0.590485496029282	0.622791964042941	0.603100028813253	0.588244809993283	0.577701413453338	0.562570163237405	0.58393005919492	0.580596162420218	0.636374375452836	0.655791831726572	0.643200720210018	0.61041823707238	0.633152222332738	0.608896612285404	0.625035530295129	0.64075505060331	0.666322890363256	0.646290248363991	0.600421969977572	0.606896246599145	0.616303638615061	0.594253861786014	0.618038925520173	0.63357731071071	0.62054887681798	0.599538116559595	0.601299323458294	0.607521281251901	0.606076146195562	0.605966765595553	0.572829564904945	0.591728870148133
328248674	0.585089700106553	0.64351284930449	0.616854688715501	0.604034002054383	0.622541146560983	0.608717921376665	0.632817017265643	0.626926309464794	0.636820092107447	0.648221182897914	0.588667068400701	0.612924596688535	0.598303688763267	0.593288967391314	0.607266764489659	0.602389955396655	0.593603798278158	0.591146771507183	0.62389816012673	0.604524661957269	0.588859166345931	0.578508164026315	0.563117864451982	0.585166577938031	0.581477570689935	0.637835670739228	0.656636410206965	0.642577923606435	0.610223106235065	0.633987133503696	0.610166309903886	0.626185912109554	0.643140523535541	0.668241528870599	0.647583672701344	0.601047007041297	0.608212081669718	0.617653890767082	0.595531538820204	0.618031962480356	0.633511107758472	0.621365641997281	0.600715454110499	0.602253546131381	0.608677056170352	0.606663319644017	0.60575824257272	0.572700042473533	0.592906495814126
328055813	0.586154403481973	0.644712066190184	0.616456159928925	0.604572442451263	0.62421305290873	0.609844377729527	0.634149815727598	0.628692982226155	0.638552528600775	0.650507500213423	0.588898670258554	0.613989426845056	0.598289402698616	0.593824694345308	0.608354775907307	0.602966298686357	0.595317215261135	0.591637880790651	0.624276917083246	0.606556678419066	0.589512748609583	0.579827468170615	0.563903165164515	0.587044625913834	0.582289455730817	0.638928785269573	0.657607166375413	0.642888344951273	0.610053738072985	0.635234974801837	0.61167292696067	0.627198835181852	0.645800003567778	0.670294624016995	0.649472522011292	0.601626603005853	0.609065286724401	0.617775607592255	0.596194931389307	0.618227904127069	0.633993216241345	0.622073229172263	0.601962541525805	0.603052459111601	0.610205501970703	0.607390227215705	0.607504990942305	0.573220784218586	0.594204299322274
327862953	0.58728647246059	0.646981220664428	0.617241553095683	0.605544122660004	0.626034564637729	0.610722902907345	0.635859340994599	0.630317032437995	0.63958339158272	0.651766055360697	0.589361469053779	0.614584162721995	0.598373707697453	0.594262122379529	0.60988826674502	0.604051211625597	0.596929457461994	0.591886521311752	0.62460162705058	0.608276133372516	0.590078394126006	0.58137208430977	0.564778931266409	0.588158790892896	0.582823906539631	0.640704218274604	0.659811673107806	0.645173645686356	0.611663002595789	0.6369288850291	0.613307692652465	0.628527078500516	0.647038698381305	0.671895045015777	0.651265233253111	0.602112181529287	0.60949049288659	0.617831304865218	0.596688121644502	0.618680905972627	0.634919769797778	0.622958898561021	0.602521337250603	0.604158348647337	0.612184129164424	0.608098061428627	0.609843781810912	0.574561999454798	0.595159423339693
327670092	0.588246730552059	0.649360602429784	0.619055382157248	0.60672319187963	0.627820624157214	0.611920000327595	0.637582016023312	0.631461429360987	0.640004370559104	0.652229673892583	0.589945878656063	0.614738746586175	0.598932160378137	0.595134928463468	0.611037201998365	0.605066021613584	0.597856682649112	0.592310526510632	0.625718753866893	0.609187601838859	0.590672404665723	0.582443278012646	0.565310599748127	0.588384075696396	0.583170321511772	0.643356457369316	0.662887458928587	0.647050020731146	0.614201132401703	0.63902138677132	0.614924918320465	0.631125304466061	0.646931212151813	0.67341947679608	0.652330857790891	0.602556567805819	0.609983432338688	0.61890035232918	0.597893144627195	0.619209155970877	0.635672263853499	0.623726936916893	0.60250336704022	0.605348537555229	0.613618554394694	0.608441975004958	0.6114386555903	0.575889350217152	0.595526245795846
327477232	0.588786345419175	0.650582065662503	0.62046227293564	0.607488488864899	0.629140681020436	0.613509775737911	0.638962181658941	0.63231545946134	0.640370270040268	0.652528463749073	0.590197815604479	0.615137822246143	0.59978303293071	0.596418831336808	0.611083915718196	0.605549367568834	0.598186270692332	0.592830519572388	0.626951499991506	0.60953832172336	0.591497575031074	0.582707403623798	0.56563185960322	0.588871138318822	0.583713998314195	0.645356116405594	0.664995876729034	0.647595140505552	0.615508490851192	0.641028793820529	0.616368018483224	0.633469904626009	0.646703754172251	0.674581315588522	0.652334613745031	0.602789717576716	0.610624744757616	0.62049061402996	0.599554677655165	0.620148671136354	0.636454576151549	0.624108694078127	0.602714839034151	0.606238708454273	0.613914226520429	0.608696826259289	0.611858604852029	0.576587156353724	0.595706803551184
327284371	0.58910940343477	0.650709818403679	0.621033774603889	0.608096586293386	0.629524348853109	0.614222109117631	0.639263160801626	0.633589776492719	0.641006301595079	0.653480543852278	0.59008276250526	0.61593798362421	0.60076353261055	0.597181267891117	0.610785268080272	0.605704988652907	0.598159054997807	0.593518550067946	0.627276513141708	0.609676244845267	0.592226447575517	0.582836104450588	0.566000812963627	0.589933324946906	0.584251114072689	0.646216424146146	0.665343697911929	0.648263484310289	0.615661222338621	0.641263403846446	0.617181107019168	0.633961424832616	0.647277101565781	0.675132896037447	0.652262588857782	0.603156063228398	0.61142706372256	0.620612478430845	0.600142166282747	0.621197984351632	0.636960541572739	0.624297851579792	0.603436928453269	0.606787179677509	0.613901972936793	0.609199973661011	0.61150295804576	0.57679932578888	0.596397374765378
32709151	0.589823874023132	0.650893267134247	0.621321018634207	0.608588931265277	0.629451802445009	0.614172331013036	0.638692871883686	0.634772685616041	0.641354848407249	0.654952273510026	0.590497715489416	0.616748196684776	0.601518579923475	0.596874216818698	0.610820924592115	0.605656886793523	0.597925479833641	0.594453534944045	0.627085838193081	0.609693187461627	0.592385147953089	0.583157624447884	0.566149862074316	0.590448331613739	0.584236932631515	0.646548040624788	0.664546931574974	0.649277395332077	0.615985506501347	0.640377318942019	0.617169209023108	0.633633987499169	0.648407781876289	0.675634251351452	0.652873923499548	0.604370104453125	0.612073842417864	0.619518508433444	0.599242806780248	0.621504011956462	0.636556442191623	0.624217395917992	0.604236110812779	0.60672545214779	0.614204506510551	0.609834741197282	0.611062395951636	0.576421436411109	0.597127353309434
32689865	0.590629680703311	0.651581282433727	0.622169683101851	0.608865218173312	0.629605241088036	0.614433334485289	0.638396924771226	0.635030643666676	0.641299398169013	0.655863192739857	0.591707115645177	0.616793732069356	0.602206867582824	0.596223671402399	0.610643567076648	0.605574023849424	0.59777554451512	0.595018013619464	0.627134539865655	0.609534171446583	0.592111345060728	0.583030406761978	0.565727103677765	0.590179922458115	0.584018203653835	0.646151165867152	0.663332727955663	0.650045244551446	0.616291431595461	0.640288182279948	0.617028544689354	0.633922690374374	0.649170935717596	0.676234088188881	0.653316811963395	0.605813789742007	0.612403696273455	0.619197877183364	0.598302178920009	0.621181142003634	0.636031071089679	0.624362199432151	0.604548310618257	0.606279960699217	0.614544464676377	0.610348200000587	0.610343892464448	0.575539913073054	0.597106946603476
326705789	0.59072679806749	0.65160275204666	0.623160526882	0.608629157023412	0.629822897089183	0.614538980142428	0.638689961909675	0.634973704984525	0.64164441762428	0.656152939575366	0.592867542481343	0.616311593592175	0.603091326560832	0.596235215253641	0.610495275368302	0.605535546747338	0.59781921752177	0.594941568998542	0.627205189571736	0.609492215873512	0.591924510843174	0.582542127894137	0.565337248173757	0.589851712118691	0.58407135708378	0.644796977608713	0.662484561634837	0.650378658758529	0.615887523620241	0.64046147453773	0.616955775096752	0.634626542371009	0.649181711753028	0.676778996237784	0.653461646963261	0.606357803937183	0.612561608012249	0.619805778920602	0.598321703345111	0.620807142424338	0.636239794677568	0.625210845340313	0.604536082581619	0.605842491668393	0.614305857730191	0.610461331323724	0.609364113486166	0.575441678619219	0.596620892492179
326512929	0.590196553454684	0.650760085355717	0.623663741644616	0.608401480308081	0.629846435559564	0.614069914921647	0.638957081146072	0.634969830112439	0.642023225303517	0.655895664509802	0.593284237548836	0.616318646980031	0.603498753870685	0.596867011930948	0.610976394484473	0.605432162346134	0.597950772400403	0.594734594078764	0.627283286405125	0.609590658670165	0.591928343594889	0.582595832828217	0.565733169247616	0.589360255431336	0.584132990408915	0.643795636836048	0.662755715823725	0.650702011723837	0.615792960764644	0.640313573668987	0.616319875994956	0.634757747332745	0.648647196222957	0.676956482693264	0.654202695056483	0.606295662509084	0.612004125527598	0.620671541124026	0.599001911356276	0.620487116442466	0.637078048075896	0.625915501818589	0.604578093271744	0.60539383314509	0.613485465261126	0.6101026637275	0.609256398021676	0.576416223757096	0.596275417075983
326320068	0.589629159694188	0.650386935233748	0.623687029764528	0.608702855456809	0.629480544603256	0.613941153661339	0.639354943105359	0.634728747117711	0.641430531315046	0.655027105639435	0.592715627771358	0.616855606094527	0.602786364128823	0.597278387550455	0.611107133689367	0.605269119023165	0.598318288600724	0.594823365095988	0.627810181089615	0.609476173050889	0.591846545271985	0.582958152965848	0.56595952390148	0.58866039548227	0.584016968886788	0.644103379549819	0.663871853471659	0.650864330090229	0.616523559581202	0.640118016339776	0.615433251801654	0.634650583884445	0.648116665994601	0.676412274317474	0.654925505565328	0.606053505421485	0.61090832570071	0.621142215331412	0.599562560829082	0.620214323288143	0.637779146999334	0.625890085787409	0.604508962700763	0.605372092803325	0.612909432044339	0.609625050334779	0.609963001359756	0.57667557319821	0.596148086508211
326127208	0.58918489527985	0.650512063616858	0.623260433401586	0.608632983243496	0.62906460522207	0.614428411708691	0.639978756206611	0.63483618718807	0.640559937453827	0.654580543197789	0.591641486434995	0.617211045636579	0.60118224483565	0.596889152834774	0.610806799414924	0.605074222194801	0.598568594039339	0.594907217717254	0.628085242157288	0.609024373843428	0.59152518291164	0.582505323693497	0.56501947827203	0.588224203601894	0.584034579685469	0.644723362351369	0.665029768860232	0.65037105055555	0.616918653041495	0.639702574838205	0.615168226430552	0.634912419145564	0.648362371878387	0.676117801638309	0.654688899114568	0.605007003612016	0.610373707137954	0.620884191954799	0.599434737611993	0.620002211648931	0.637520274318442	0.625393217354641	0.604285212539955	0.605461927954349	0.612706806405026	0.609448113566245	0.610037606505908	0.57533857708917	0.595883158459097
325934347	0.588756457734381	0.650343168944364	0.622897532316492	0.60740838357954	0.629475852942982	0.614937629752783	0.640000545389265	0.635227073964488	0.640528925374644	0.65485220198677	0.590847122872642	0.616801278805416	0.599526777453797	0.596003129648295	0.610922316241004	0.604857055846213	0.598152539281171	0.594552903914205	0.627558364049141	0.608479083622378	0.590916501873169	0.581507541770249	0.56397263150195	0.587850415000879	0.58396210801616	0.644586337428736	0.665696688273071	0.649574604196266	0.616375627108082	0.639541566721376	0.615349512039349	0.635034820770178	0.649308365044172	0.676575439302563	0.654271263040017	0.603176228583088	0.610263481872705	0.620077615337737	0.598845562818364	0.619722723294712	0.636640119294358	0.62477431925231	0.603924849093543	0.604768355570528	0.612294732709895	0.609610014217274	0.60951750082616	0.573852877573291	0.595241487080729
325741487	0.588196862192045	0.650155481757538	0.622475458178065	0.605859466815353	0.63015169412504	0.615014815194015	0.639187495409823	0.634842776127972	0.641059228574462	0.65480939205878	0.59029201065814	0.615819805658662	0.598564900220084	0.595415017222898	0.610837625214087	0.604663425771319	0.597110561586954	0.593998523081973	0.62705800563125	0.608195820343502	0.590210221447259	0.581240226066095	0.563871147957236	0.587097203678233	0.583391192962321	0.643872479644657	0.665351135485711	0.648537399860577	0.615434854266267	0.639922198095547	0.615137386640673	0.634604634262789	0.649956151576851	0.676420436101702	0.654352625921203	0.601695786648185	0.609920196378386	0.618882265695666	0.598328006370358	0.619281930127744	0.635849476633491	0.624498812829961	0.60325525359132	0.603857201934599	0.611618814249457	0.609632745581036	0.60923631431817	0.573557522634521	0.594502722421537
325548626	0.587380590295415	0.650228861590375	0.621409302516676	0.605378298970792	0.629697741509529	0.614197614794076	0.638189530266313	0.634149526354659	0.64114580881572	0.654403644924179	0.58934587966612	0.614909513000578	0.598443793916326	0.594992629079949	0.610172840162643	0.604681429033778	0.595715886115116	0.593287278713382	0.626502760112531	0.607571029089849	0.589543138017822	0.581660987322848	0.564001259982736	0.586369903825328	0.582615525673733	0.642823643020671	0.664152967862968	0.647138891832347	0.614798901307309	0.639991680159049	0.61440933639192	0.633580136295238	0.649793661658087	0.675436580510461	0.654225750281346	0.601021815098559	0.609502856247225	0.617865263826296	0.597648181906409	0.618971374342369	0.635130986002212	0.624383248747185	0.602430820421487	0.603219624666276	0.610841042786703	0.608989158320838	0.609096602078434	0.573952628165661	0.593919477159687
325355765	0.586483843911191	0.649765346170247	0.6199311134263	0.605681879808891	0.628464848586139	0.612346473685402	0.637292718952799	0.63378369526662	0.640187722904271	0.654138344339402	0.587965446243268	0.614112616114132	0.598528789252208	0.593863474528112	0.609149423387695	0.604401323533611	0.594358578120457	0.592189387340492	0.625035187788774	0.606104664136891	0.588547655721533	0.581881134544447	0.563458604235932	0.586349152595782	0.58172203505314	0.641389807477516	0.6625362709641	0.645749373626624	0.614025465509503	0.639157869043813	0.613883060396726	0.63246753388122	0.649081566957263	0.674674436688963	0.653424523633674	0.600591666198709	0.609063902950647	0.616830953515756	0.596483698087726	0.618822217481112	0.634268785104627	0.623563290527573	0.601722081470537	0.602329144969921	0.609749788820385	0.607751171573626	0.609034040874106	0.573951572095476	0.593454399900114
325162905	0.585600518338984	0.647756436700224	0.618432454700737	0.605572357861644	0.627629697907007	0.610065376647233	0.636096536643102	0.633008149037152	0.638637826841111	0.653578798766637	0.586824810167256	0.613036313709717	0.598168152089293	0.591914041068186	0.607857344106094	0.603123690841169	0.593243349062837	0.5908382795892	0.623256773191866	0.605150474438971	0.587011868104014	0.581728135030861	0.562350579096833	0.58666096137549	0.580701705645923	0.640238809151578	0.660358533750797	0.645128308245116	0.612667747098847	0.637762535726775	0.613628914871729	0.631365682108395	0.648178383073258	0.673983485281543	0.652241192146301	0.599857421254067	0.608090328323828	0.615428925254686	0.59528792911805	0.618043262895962	0.633481285059527	0.621701627433419	0.600914328570998	0.601371771753307	0.608633729977742	0.606300184139555	0.608852624374053	0.573099707113909	0.593215876963674
324970044	0.584412390087331	0.644754315710874	0.617327243356398	0.604387161173689	0.62699594918178	0.608370643237794	0.634672782042641	0.631819303544444	0.637047233709307	0.65256747649348	0.585952302018558	0.611664956596982	0.597309245621353	0.589696536816886	0.606903643809523	0.601725275394539	0.592618677947225	0.589505754520984	0.622398077649527	0.605556325378741	0.585402355889602	0.581351876008787	0.561032966349192	0.585995036429391	0.579695199731874	0.639719643409679	0.658184021620665	0.645184985097427	0.611397377956391	0.636450796807629	0.612902500702954	0.629588012316648	0.646964695417024	0.672939198620473	0.651107102624438	0.598598736048324	0.60658085627905	0.614369422271808	0.594155799742865	0.616411951103781	0.633030494837033	0.619526058643646	0.599606093545164	0.600889598408247	0.608221113763211	0.604692055266127	0.608270655863319	0.571567371785556	0.592803482709631
324777184	0.583014464637073	0.643154516508982	0.616648770907488	0.602441590188329	0.626011381329727	0.607818934115733	0.633463350478987	0.63092665940848	0.635665072970218	0.651700796621258	0.58458730103469	0.610108550253628	0.595971805540725	0.587823987644216	0.606222994615451	0.60101818556681	0.592589737954083	0.588516061982252	0.622328394333351	0.605998695320094	0.584334047977544	0.580330849739715	0.559592435763322	0.583884522360726	0.578449166414925	0.639218618034027	0.656875804998343	0.644510244354783	0.610120799055744	0.635209502416746	0.611667121798518	0.627605443022577	0.645377417571773	0.671755463193622	0.650649751060161	0.597107551321614	0.605017900741222	0.613480449988571	0.592712806774831	0.614582579982065	0.632426804328128	0.618441704561021	0.598246685986866	0.600466416850592	0.607884753699366	0.603208331024379	0.607680580529621	0.570023900617599	0.591423302610698
324584323	0.581724416252943	0.64314810395035	0.616022978537075	0.601033152243203	0.624806788722563	0.607786792907463	0.632347994528759	0.629987384500014	0.634670376465589	0.65067550203373	0.582726268983185	0.608330314924822	0.594288179145534	0.586815714133693	0.604895750051938	0.600002696148163	0.592268746728463	0.587496505147927	0.621749497334518	0.605316658351157	0.583561084605669	0.578238436583364	0.557958580371109	0.581321106619205	0.576953311524469	0.638108374236653	0.655877197579645	0.642913890253905	0.608498460686086	0.633973501381301	0.610324563674795	0.626045560097466	0.643817521939281	0.670209858834186	0.650269369438482	0.596050070567533	0.603346682919442	0.612319964536775	0.591198415092341	0.612897294486497	0.630984653565234	0.618486363344327	0.597395781608738	0.599383935643066	0.606595206394868	0.602139179811478	0.606720907713983	0.568684872666932	0.589093439831078
324391463	0.579922018203077	0.641896256940873	0.615429957716115	0.600203391272578	0.623276101233649	0.606980102754741	0.630788133510252	0.628374350013765	0.633315684290196	0.648825423848535	0.581017728943296	0.606759008482771	0.592378005170668	0.586425923510251	0.603088084513272	0.597701064445066	0.590799561465231	0.586094190530088	0.620393670367963	0.603755799556018	0.582380266302262	0.575764438031101	0.55615827886355	0.57904255400542	0.575306695605484	0.636155069381284	0.65422429550142	0.641260134572578	0.607050456539564	0.632887123426337	0.608444531100739	0.624755581717104	0.642025182551801	0.668337299526187	0.648382654205623	0.595372803004669	0.601686792394611	0.610721694314135	0.589795242867417	0.611324615067581	0.628744672078134	0.617797250371821	0.596398580380775	0.597659436945889	0.604751285721978	0.600937422487269	0.604547966900029	0.566989265681651	0.586533669258837
324198602	0.577175715097291	0.639267469656666	0.614498287252002	0.598874819706199	0.620861240684585	0.605120766407293	0.62866269589993	0.626457103822193	0.631354775195938	0.646771293577121	0.579187978348229	0.605414362831441	0.590198701891755	0.585826303739213	0.601437184384568	0.594973988548715	0.5887529840882	0.584884304402171	0.618916584856337	0.601943031605234	0.580787164252468	0.573812156574645	0.554372822486485	0.576950439289642	0.573282583625595	0.633979238803381	0.65201560030672	0.639629992046094	0.605750574237675	0.631175321803037	0.605783560700293	0.623699046954182	0.639780986355847	0.666855934357645	0.645351501366315	0.594254086995343	0.600439867390498	0.608454006498723	0.588082682129069	0.609706404006239	0.62639190020887	0.615713891538746	0.594719661915235	0.595894112823542	0.602931938874902	0.599535297760605	0.601710919014363	0.564889307869592	0.584531762370197
324005741	0.574446989541645	0.637314170132562	0.612739859632123	0.597106797728543	0.617787284967637	0.603215508610434	0.626822511622235	0.624321711052313	0.629349263476248	0.644670961798265	0.576796980965047	0.603370340376318	0.587957697075438	0.584599806026813	0.599299316090585	0.593146829566648	0.587049383927922	0.583417468579017	0.616828618333726	0.600030379633119	0.578830761635535	0.572399853528076	0.552742386643982	0.575130188048798	0.570993823495301	0.632083592248642	0.649887403072039	0.637997214432482	0.603903849186505	0.628758817093436	0.603404243088104	0.622591664389439	0.637432882914343	0.66536069863625	0.64253279264761	0.592273248228087	0.59900940442028	0.606472623835815	0.585996871059705	0.607910683157935	0.624444860735481	0.613345595261577	0.592592771872098	0.594269258394205	0.60111104589793	0.59833389424942	0.599015208338825	0.562953010055369	0.583000761054438
323812881	0.572730749923283	0.635927876862786	0.610753261995701	0.595475120287362	0.615530905737237	0.601495781930387	0.625490997223117	0.621517010927137	0.626864017519903	0.641821041071092	0.574429365296462	0.600637247823431	0.586067994457548	0.582696357160524	0.596457075898689	0.59178319529413	0.585434203096448	0.581087616558891	0.614107396632623	0.597846198619774	0.576528337547211	0.571130665631289	0.551268802751573	0.573526641581738	0.568723105818913	0.630293498989471	0.648128570051654	0.636595595496649	0.601616688518466	0.626763627121974	0.602013495496609	0.620801509919366	0.634865253082893	0.662859076876151	0.640138761497912	0.589517968972541	0.596915663601835	0.605139235192425	0.584068876973548	0.605870697514333	0.622920939375576	0.611161681906851	0.590214257088233	0.592326452200494	0.599378277578021	0.596836257356972	0.59672027981332	0.561249534118909	0.581074785489857
32362002	0.5715630238018	0.634028642156871	0.608814909873194	0.593586783656389	0.614336603568201	0.59921164119588	0.623862281579142	0.618946056242547	0.623914353192708	0.639170623592568	0.572396947857979	0.59827065124851	0.584390725177254	0.580166928080197	0.594156944828844	0.589803560471544	0.583374321204115	0.578809671420937	0.611975243226628	0.595783603362071	0.574415994409483	0.569566489813129	0.549679825773202	0.57159718416533	0.566555194076453	0.628638819266423	0.646339395106382	0.634843921191774	0.599656589537641	0.625109378900864	0.600696997376766	0.618194848278794	0.632528900289921	0.659749292205421	0.63802536958885	0.586183094306652	0.594614818937059	0.603785426675948	0.582460858020549	0.603549025179092	0.62159709583749	0.60909953642238	0.587921089922327	0.589939143300692	0.597939789104401	0.594498509507709	0.595012242616807	0.559399648259937	0.578738221997553
32342716	0.56994901854246	0.631041830477787	0.606131255749917	0.590734677301807	0.612301959880672	0.596119778668468	0.62149918793877	0.617482400881973	0.621482593297766	0.637813191752474	0.570579722640841	0.596692248172549	0.582321880721885	0.577249078024012	0.592726544163812	0.587630251699004	0.581094143690558	0.576827204825747	0.610409224270853	0.59413885231113	0.572543345044081	0.567706945009126	0.547780885064742	0.569284250110986	0.564517588726268	0.626616439870106	0.6436796564991	0.631942551235951	0.597962728105171	0.622948253156483	0.598268214644154	0.615645869727138	0.631209682645872	0.657163737632445	0.636084385012159	0.582933567513796	0.592067499967579	0.602168191357897	0.580532952527914	0.601132874871004	0.619915158842581	0.607508154048709	0.586086294654992	0.587367974429832	0.596743800308616	0.591487913503594	0.593238253848432	0.557383982344185	0.576522893089028
323234299	0.567803085849773	0.627386668325569	0.60294691295269	0.587420821149058	0.608612366671828	0.59240734253219	0.618075309517549	0.615965233700365	0.619675606804085	0.63651795217362	0.56900011108705	0.595335235057959	0.580048937196968	0.574320932576257	0.591064191958733	0.58592929013812	0.578907667385104	0.574657012000774	0.608535326893054	0.592080116984983	0.570533250799442	0.565579509337194	0.545373469285793	0.567256454655818	0.562541366405571	0.623367813864456	0.639674951348856	0.628610474166491	0.595895914054696	0.61982416445422	0.594610268938969	0.613096641885713	0.629966627527581	0.655332185305908	0.634162514712798	0.580681966232963	0.589188267446199	0.599770983392635	0.577755639482365	0.598799541434648	0.617431754485382	0.606189771677088	0.584521050574693	0.584718875604475	0.595236492221845	0.588520842480117	0.590651345367329	0.554964578071911	0.574261921791263
323041439	0.565012087122238	0.624426803788738	0.600027132623345	0.584618219689858	0.60493045187113	0.58863181612117	0.613976362589955	0.61332649846479	0.617974952160165	0.633948172055579	0.567081077345953	0.593247014310985	0.5779347056625	0.571750297971485	0.588539974929643	0.584082458173021	0.57629483252579	0.572446385295977	0.605832005927801	0.58931061316542	0.568378091717145	0.562906859730733	0.542405249935805	0.565713257540629	0.560451317382416	0.619455269274499	0.6352485717624	0.625865590366604	0.593143735467849	0.616018089551497	0.590705794469889	0.609542264234402	0.62710200904781	0.653385963365645	0.632197048003601	0.579483558714107	0.586512622862771	0.597027190419951	0.574563391793675	0.596600788400993	0.614479764545205	0.604151452685461	0.582562988055986	0.581996738839603	0.592657391603582	0.586155613390382	0.587676636707882	0.551784497974503	0.57192614708257
322848578	0.561725678112431	0.621789506945391	0.596991702653481	0.582015702566328	0.60205047263334	0.585529459696251	0.610498203925347	0.609774958349875	0.615645100718527	0.630437505717647	0.564113387150459	0.590183563269035	0.575456650199418	0.569347137793405	0.585448584346189	0.581310655723081	0.572635120686676	0.56993848154423	0.602217594820802	0.586455661066198	0.565801500560499	0.560136409187893	0.539618406488879	0.56363456523063	0.557713194311816	0.615682132571748	0.631723870735442	0.623453569533739	0.589637648788356	0.612470916609593	0.587588184909038	0.605687983882306	0.62262477097218	0.65043584800882	0.629622409249915	0.578098954609644	0.584151625710165	0.594277957064003	0.571406728655584	0.594210010546751	0.61143979012855	0.601114528846405	0.580134023624503	0.579017632725127	0.588875005832814	0.583824616141484	0.584824763112817	0.548821584033091	0.569728890584093
322655718	0.559172750281551	0.618127005398548	0.593647580754162	0.578612759596829	0.598996964789588	0.58300986516379	0.608029053527929	0.605931817919191	0.612029809515824	0.626753311007739	0.560829276394959	0.586815597430968	0.572582403469951	0.566643979420633	0.582301649730434	0.577767828350594	0.568784935131319	0.566831682038103	0.598505404479152	0.583288120181631	0.562740079793784	0.557806415764091	0.537429646685009	0.560557652163206	0.554467673712425	0.611743474514943	0.628865258845242	0.620515627234321	0.585626719031016	0.609542545902846	0.585126096893105	0.603349852905673	0.618178280477218	0.64670997985345	0.626075258981664	0.575223619163161	0.581730789680445	0.590620792962842	0.56827781965489	0.591377964232495	0.608320680198945	0.597922669483207	0.577614249940301	0.575619611076532	0.584720131611485	0.580990527415668	0.581802192428048	0.546802906000406	0.567303815177461
322462857	0.557275666447773	0.614090815419719	0.590178043957694	0.574238884760088	0.595741509824948	0.580109542208143	0.605242752903009	0.602648476710575	0.607598284976123	0.623498538011409	0.557974884811531	0.583262463131577	0.570074258283027	0.563761422715227	0.579320682444135	0.574236395854279	0.565794132069373	0.563671514251962	0.59538798685018	0.579788453162526	0.559822598620124	0.555530264586728	0.535309377348465	0.557564207684005	0.551859500405089	0.60775503268592	0.625770476790603	0.616636303673175	0.581444490824184	0.606901363618947	0.582417289726635	0.602397913279896	0.614619629228702	0.643194303693978	0.622391774922385	0.570866946559506	0.57858171739008	0.587028112175076	0.56563656479969	0.588543656344476	0.605292689536664	0.595209619295841	0.574853591400107	0.572316042519387	0.581392302137666	0.57824439597933	0.57841096110647	0.544921595968065	0.564580287913215
322269996	0.554732408239127	0.610529376113727	0.586749323145002	0.57022104827353	0.592558116411134	0.576363308308811	0.601040695640621	0.600010279131158	0.603382651358512	0.62087844663126	0.554794529505247	0.579564587392593	0.567433376883901	0.560860582398042	0.576369995617629	0.57122856199492	0.563485693670129	0.560852889770765	0.592817728260274	0.577199524038169	0.556955726708737	0.55292430663158	0.532717313655732	0.555020306331825	0.549930981870793	0.604560425223406	0.622431222043139	0.612811040819428	0.577830768237138	0.603948246138643	0.57915729224639	0.600303836675277	0.611585509177252	0.640020583742507	0.619177079360663	0.566516148791346	0.574765952796704	0.584541245082169	0.563611049850384	0.585727744909655	0.602334602346541	0.592798453292498	0.571976160666332	0.569850032064289	0.579359423010203	0.575914622792525	0.575387596377625	0.542853813694526	0.561758377833863
322077136	0.551357536045934	0.607199303025679	0.583610132326501	0.567714518186808	0.589151704116823	0.572381283651677	0.596500682085924	0.597174672959194	0.59987404355251	0.617992535898882	0.551515672049831	0.576482546072563	0.563575696179461	0.557821906576758	0.573456003913387	0.568402823360216	0.561333273547428	0.558175673579813	0.590292069746243	0.575131429189086	0.55354069903872	0.550313887890976	0.52977974227988	0.552012265809916	0.547785172225353	0.602022496911542	0.619377174130898	0.609844427983176	0.575223760185982	0.600337844238422	0.575392198821286	0.596335786908916	0.608694419846528	0.636328713165717	0.615873792448331	0.563792902930693	0.57146293572469	0.582104599687687	0.561175082787984	0.582551719325054	0.599193818453736	0.589770499655421	0.569040763607565	0.567446412497281	0.577493411710807	0.57332729992905	0.573467160270366	0.540703816038144	0.5586709690735
321884275	0.547564429558943	0.603907005604262	0.580150426417102	0.565367803083428	0.585425638816184	0.56874523210357	0.592900715714035	0.593742505753628	0.596908729883091	0.614052697441543	0.548809477293543	0.573910238570281	0.55945262805012	0.554963625123848	0.570372686198603	0.565141569190016	0.558679997037075	0.55547873032088	0.587139690213092	0.571780066560965	0.549786121265121	0.547867788461898	0.527041629097114	0.548435208933135	0.544951906215018	0.59885681157615	0.616287642022662	0.606653697769079	0.572422723040922	0.596405828920529	0.571419166801037	0.591694105993572	0.605245994046515	0.632257196076556	0.612207330996298	0.562175207947751	0.568814291493533	0.578832960641669	0.557937305134982	0.578915360586077	0.596037952969062	0.585665003854717	0.56554972437934	0.564071352851983	0.574298621840167	0.570168794578293	0.572152826653536	0.538004657940627	0.555392916970181
321691415	0.543707808974555	0.600326433583961	0.576232207812045	0.56211354875782	0.581465701322388	0.565531748827627	0.590020893182462	0.589820967301287	0.593868556660467	0.609700989909857	0.545997725057904	0.571054080949185	0.556455048838129	0.552276597791703	0.566634337769661	0.561584056119635	0.555151438453359	0.55276088687384	0.58357578071341	0.56777275710055	0.546213686543024	0.544929378550438	0.524137815606832	0.54506023378477	0.541370791587154	0.594660125652626	0.612084269309642	0.602969041652807	0.569195790569194	0.592498069609258	0.568175041426837	0.586847810879539	0.601130040043308	0.628737999483504	0.608357939045356	0.559953865682217	0.566154738833223	0.574754508660389	0.554769031369898	0.574998574927837	0.592966960404269	0.581598374146372	0.561694743137664	0.560835096971095	0.570093041973374	0.566709457084225	0.569975270192515	0.534467405638799	0.552077967553219
321498554	0.540330980222188	0.596138715078784	0.572395561358265	0.558556465138706	0.577697300545635	0.562368484629031	0.587027285417949	0.585709185776755	0.590259700238841	0.605704702631558	0.542772786038614	0.567783649934461	0.553763923780187	0.548891977562221	0.562574008467666	0.558190394834841	0.551281771403955	0.549730552449072	0.580079260542024	0.564252686181917	0.543014016681191	0.541242985842009	0.520475614737415	0.54180253601108	0.537502841347298	0.590220942354091	0.606727908714692	0.599373762717006	0.566228049717584	0.588952915490475	0.565425404035798	0.582908071703433	0.597134621329467	0.62537260850978	0.604156073132331	0.556842428033953	0.56322704187136	0.570637689985838	0.551816028259923	0.571429360136365	0.589715421062075	0.577956832602796	0.557914762638707	0.558237266864916	0.566121793910956	0.562776030119264	0.566240453044299	0.530580754569339	0.548726750990812
321305694	0.537407036305877	0.591232902370193	0.568219519780716	0.554097017190231	0.574197026125638	0.558660227055102	0.583260679682341	0.581938634916314	0.586327074560501	0.601982847526844	0.539102712331254	0.564505221336133	0.550077937450905	0.544734247412271	0.558638886780996	0.554659708403614	0.547540735186057	0.545976945152536	0.576213903765477	0.560476543511569	0.540008800936703	0.537574595652566	0.516698601840598	0.538191635640209	0.533997129923968	0.585785610778633	0.601236218005637	0.59480221734363	0.562266913793123	0.585728199787707	0.562075823588963	0.580017853408745	0.593151086310601	0.621424478767555	0.600076974744793	0.5531666519337	0.559658294384342	0.566779248070078	0.548378063433841	0.568070590264742	0.586053221425319	0.573760516481049	0.554312530440534	0.555007973621411	0.562609700034343	0.558390917626419	0.562005267078399	0.527240926335103	0.545343779201237
321112833	0.534287629683769	0.586300075295493	0.563871284774569	0.549013908588617	0.570381914792941	0.554343984373138	0.578955131520223	0.57843052796564	0.582352245340381	0.598144508161245	0.535463869736311	0.561368757968753	0.545984876358183	0.540766221071916	0.554835520992088	0.550713793578638	0.543822411450542	0.541874899620061	0.571976410079346	0.556381367618133	0.536655842753888	0.53456120096668	0.51335841460287	0.5348710485228	0.531117101054095	0.581335429219515	0.596771220222678	0.589344711371914	0.5571174546993	0.581867271796902	0.558272234923261	0.576872195763343	0.589055115998139	0.617073006793918	0.596554114827106	0.549394872429932	0.555636054229101	0.563235599801678	0.544566774607835	0.564434227150001	0.581940310270546	0.569197212487164	0.551037529313692	0.551199003393592	0.559230290083299	0.554431411601294	0.558220161128522	0.524173938804898	0.541754349187152
320919973	0.53068866051653	0.582211421233508	0.559655444784987	0.544527065661541	0.565622783384625	0.549736999771891	0.574473423637271	0.574171179876209	0.577714488378865	0.593712476627234	0.532455418477532	0.557776810782517	0.542378060505221	0.537253632847483	0.551349945353373	0.546625389793268	0.540133730483744	0.538132989104681	0.567996187296015	0.552450804689368	0.532600465770426	0.531818139015706	0.509999102041598	0.532139075535096	0.528321607909362	0.577070216758879	0.593014835692682	0.584417423957438	0.552346873990899	0.577163263334646	0.554207974033288	0.572905978177229	0.585046732818861	0.612253160694068	0.592699516708475	0.54588198205205	0.551796896131952	0.560143454644456	0.540740570617165	0.560872098676217	0.577673283037963	0.565165727047487	0.547790643390823	0.547478776815634	0.555547218747243	0.551147640434882	0.554351828205068	0.520277854347104	0.537936330818819
320727112	0.526765610543364	0.577911117109452	0.555019219387031	0.540108613174656	0.560466102900797	0.544906860937475	0.569706531497144	0.56887216967785	0.572555203019129	0.588804353890069	0.529114133542133	0.55358038241729	0.538957687171709	0.533664569376864	0.548003015420509	0.542550104359433	0.536512782568157	0.534447106742055	0.563927086823426	0.548430883407044	0.528178712761396	0.528413129908649	0.506179298638984	0.528673697059126	0.52485238346085	0.572930227622053	0.588323358464948	0.579814288455839	0.548245477504363	0.572494098443786	0.549805900389077	0.567948003193668	0.580866319467808	0.607050662444029	0.588279925013837	0.541758477702947	0.548142940606824	0.556582007030695	0.536773979899685	0.557170555144198	0.573674385939649	0.561721847042845	0.543978466392955	0.543497841786282	0.551164114194229	0.547727328911643	0.54965537200789	0.515927439605636	0.534297594199935
320534251	0.522811815517722	0.572445050461467	0.54978402109336	0.53530774835269	0.555902044030799	0.539651709215609	0.564856977353224	0.563498189009897	0.568053701836598	0.584008384561297	0.525097451313906	0.549434025692902	0.535261335840699	0.529655401059645	0.544072051331092	0.538307350320155	0.532458745826289	0.530134824611204	0.559329737572441	0.544283898660995	0.523940114850244	0.524092386694252	0.501903954836328	0.524010386151978	0.520783437736763	0.568626678997242	0.582885031646515	0.574827149687767	0.54373824802251	0.567751329101236	0.545353709733518	0.562554644154303	0.576631181201543	0.602135575459892	0.583465100954739	0.536951135659965	0.544189548696044	0.55268271514993	0.5326597292779	0.552770929986865	0.569637752355631	0.558170229325616	0.539738542818365	0.539002732754571	0.546369125033808	0.543832348182459	0.544680652157569	0.511791286157911	0.530853649275247
320341391	0.518869602667072	0.567125833998267	0.544141044844957	0.530544545470527	0.551378615964718	0.534403800900928	0.560234222532418	0.558711663325667	0.564000609623442	0.579158888618425	0.521028588242921	0.54541921864598	0.530842778589459	0.525290134710473	0.539158617239703	0.533682881851692	0.527814981150608	0.52539832377029	0.554666721433512	0.54008419091358	0.520078749251856	0.519363183249832	0.497434992565714	0.519485855829647	0.516359380152195	0.563721687448757	0.577930474458478	0.569589481616324	0.538060508713939	0.562629388658223	0.540528383817872	0.557269171031685	0.572243752361223	0.597469609094576	0.57790879113497	0.532599618134765	0.539525872800547	0.548812218145971	0.528444451805221	0.547884835912889	0.564868147960365	0.554056401155021	0.535490324473473	0.534305810048551	0.541595180768802	0.539789025395451	0.540589497938736	0.507488343636697	0.52715297428634
32014853	0.514663778722849	0.562608872629893	0.539006901342137	0.526272617770315	0.546321246313714	0.529746745703845	0.555571547026324	0.554352561868261	0.559462038615728	0.574045316944349	0.516544625708865	0.541085496376039	0.525747530285765	0.520782605877387	0.533639709808277	0.529057541484648	0.52340353185477	0.520804235088177	0.550321444505399	0.535955719151741	0.51645841482167	0.514892985318179	0.493271198791467	0.515335752843473	0.511797313721684	0.558323547486008	0.573364539697026	0.564922785466682	0.532635527128037	0.557755869501242	0.53499128607304	0.552390208595323	0.567236056516436	0.592686738101115	0.572559005202592	0.528572255331222	0.534751286129787	0.544042309763011	0.524146957643433	0.542894128617071	0.559794925028008	0.549971700097886	0.531153003072286	0.529917753412369	0.537205552966003	0.535598517757014	0.537076642132834	0.50316067958898	0.523355082893421
31995567	0.510471765772722	0.557722950511384	0.534459923555788	0.521953332521895	0.541236819801281	0.52528544274549	0.550292274432516	0.549836644740131	0.55436315304398	0.568972571123672	0.511568324548588	0.536426515293789	0.520935012880488	0.51610172834036	0.52848474439175	0.524778255215454	0.519374760812042	0.516577798305651	0.546130092527129	0.532178626253694	0.512808340310203	0.510944178021873	0.489617004072851	0.510736651817078	0.507630834662944	0.553102491992425	0.568562762370621	0.560404607375998	0.528479117380172	0.553126012403239	0.529369025655089	0.548133026259266	0.561812714703305	0.587677499711864	0.568056418884486	0.524085918813001	0.530781649711005	0.539046204351744	0.519889722484596	0.53819219862424	0.555193361248583	0.546054926460187	0.527061498668684	0.525894345513333	0.533419181014284	0.530959322375023	0.533172965993736	0.499040911444664	0.51959555663896
319762809	0.506546755858331	0.551935922948375	0.529267886647662	0.516807061757881	0.536492888152263	0.520682214718454	0.544445065094233	0.544592336338582	0.548803760342881	0.563726088051257	0.506791967547831	0.53178366584393	0.516724587875409	0.511241319163701	0.524313762383833	0.520509502121935	0.514819612733066	0.512447519895826	0.541317114594464	0.528254452399322	0.508769247929656	0.506830382317819	0.485635279629315	0.506054932109861	0.503564285020758	0.547898794690349	0.56320034403636	0.55475371637767	0.524069349128045	0.548051529231595	0.524036423571615	0.543234364393641	0.556399359943882	0.581779580231583	0.563210192788065	0.519234689348672	0.526917764151122	0.534755946715886	0.515672290091293	0.533907569865919	0.550651439622069	0.541464753722035	0.523439505592245	0.521621018963586	0.529492310891093	0.525843137795234	0.529063403886492	0.494648211684906	0.515208667623795
319569949	0.502497587512807	0.545769139095624	0.523680687166379	0.51151971916846	0.531772520496616	0.516102638345606	0.538829035203324	0.538928541039647	0.542948776475466	0.558031037376645	0.502354058580916	0.527239363280514	0.512600893061342	0.506753031622827	0.520334773674969	0.516065759414	0.509608047219597	0.50787327509585	0.535616644064632	0.52352067976139	0.504125172438175	0.502129536180429	0.480746797338303	0.501800406316542	0.499006565959908	0.542305480768514	0.55743352145997	0.548717382361506	0.518537064995496	0.542485466391638	0.518816689962259	0.537284101631307	0.55117667407683	0.57517874858354	0.557797090435925	0.514329855307105	0.522233553200893	0.530633834194915	0.51127159417348	0.529594040772069	0.545770516284058	0.536349214049613	0.51947078951358	0.516703379619831	0.524762998265254	0.52079409749676	0.524958015133036	0.490097080755472	0.510245165686805
319377088	0.498093887151936	0.539850287291329	0.518561554260066	0.506446773823513	0.526629976727205	0.511531906508844	0.533654430084623	0.53367196048579	0.537247294201623	0.552281628311716	0.497835166019692	0.522644746023952	0.508346875033867	0.502903159056586	0.515455431057695	0.511340421091368	0.504559821360362	0.502858963008688	0.530053001810456	0.518303231942828	0.499123246121519	0.497472337625551	0.475970753752545	0.497587599579922	0.494420448898274	0.536418398559112	0.551524949703735	0.543414990685223	0.512740600938989	0.536950697684777	0.513855772939686	0.531532558481586	0.545977590995538	0.56947877495146	0.55245779698604	0.509269653943482	0.517254746157317	0.526112678444913	0.506360711053608	0.5248999780696	0.540924655507919	0.531520670447216	0.51476366347165	0.511294251714479	0.519658646925262	0.51625469981709	0.520523387571491	0.485989728657851	0.50565513026352
319184227	0.493283877381596	0.534673305940936	0.513980108365191	0.501350324366608	0.521348528150711	0.506631672200654	0.528190989214982	0.528869098253533	0.532033593523941	0.546952963944121	0.493095013275914	0.517925698057897	0.504040949440382	0.499057180690542	0.510145573875629	0.506302886797165	0.500203124645957	0.498043223356886	0.525444027864946	0.513272865906662	0.494344075559794	0.49329091353382	0.471970724471676	0.493146313631508	0.490053216759797	0.530238509958119	0.545659267508953	0.538657289964763	0.507867836685338	0.531573000228884	0.509059639303427	0.526334981763142	0.540502528636808	0.56508658361686	0.546988352714891	0.504338636347674	0.512588185162378	0.521071705387626	0.501161683123359	0.520177759847903	0.536304544887073	0.527224598941101	0.509752677057708	0.505942946874778	0.514950458821439	0.511993333406962	0.516251397000938	0.482426891188864	0.50150872450798
318991367	0.488243977491928	0.529510366182085	0.509376403737558	0.496166885187599	0.51631203293659	0.501281131484663	0.522469894962805	0.523930746598472	0.527098551384044	0.541944976502923	0.488631053185731	0.513046529335039	0.499658074552862	0.494603137819721	0.505365563400803	0.501448303761066	0.495963382710856	0.493719357379023	0.521191309421942	0.508683130885939	0.490054183163616	0.489346512539514	0.468142838799456	0.488855827087257	0.485387855116528	0.524373349202742	0.539857126058844	0.533666257311707	0.503523106843834	0.52624055239701	0.504170052388486	0.521631718548473	0.534869327475892	0.560698115525995	0.541551256722811	0.500119012339862	0.508145953806492	0.516316493394715	0.496408778174493	0.515677598209757	0.531665060468196	0.523049106293992	0.504808489543108	0.501018938135181	0.510794312248959	0.507828120975522	0.512598148721649	0.478976017451909	0.4973922139512
318798506	0.483628366482915	0.523531953060569	0.504421675371244	0.490996510220437	0.511437848857553	0.496166409237727	0.517519940162397	0.51868806040446	0.521987644164162	0.536830413411707	0.484649504842156	0.507942406489589	0.495036989256532	0.489697000337914	0.501259017130335	0.497022624875236	0.491334967142915	0.489756595869144	0.51638808405958	0.504332429393331	0.485987034287776	0.48536636395208	0.464357232125461	0.485045070739168	0.480664414268035	0.519411441715459	0.534080886935288	0.528393812601373	0.498505015213004	0.521304784704581	0.499372373575341	0.517439146230322	0.529351708930847	0.555337677398488	0.536535649396685	0.496423649843036	0.503804723288265	0.512001353283383	0.492298410039391	0.510793239201002	0.526737218615995	0.518163542691685	0.500215508330089	0.496416474225865	0.506610659577343	0.503902566395136	0.508470004200545	0.474976012892218	0.493584113239723
318605646	0.479702218039361	0.517733121959835	0.499550166790455	0.486269993813654	0.506782834566279	0.491465167130698	0.513399771578946	0.513223272244597	0.516657180992302	0.531599030564526	0.480323675505317	0.502694649685039	0.490024702930453	0.484795613788	0.497516104196046	0.492626214701662	0.487109911798919	0.486015125474762	0.511556399837484	0.499873115952797	0.481693574192856	0.481500627458804	0.460596726778977	0.480989570849573	0.476532356203599	0.514621319534176	0.528511467397133	0.523498008531047	0.493285456877928	0.516415853277713	0.494501255059644	0.513145722603766	0.523741888143968	0.549329454950929	0.531330018962881	0.492344278182482	0.49946054385266	0.507078048489682	0.488186678649542	0.505448801319529	0.521677770132637	0.512561349385149	0.496138150089668	0.492164768482277	0.502195314862001	0.499967115393423	0.503196866990197	0.470282195378473	0.489766185477105
318412785	0.47595300794459	0.512986750292088	0.494471464366315	0.48156198664827	0.502303089877445	0.486484178543565	0.509226797600268	0.507726158693225	0.511430163620044	0.526678964265279	0.475485316139206	0.497679900911004	0.484949180689751	0.480246509848766	0.493624698907227	0.488096165909997	0.483350080277254	0.481964549982993	0.507264573083269	0.49513371429215	0.47697414289857	0.477905827818973	0.456498829299111	0.476151374639649	0.472685399676082	0.509514513435588	0.522876152036268	0.51853274211723	0.488427215431666	0.511040135809226	0.489456037312727	0.508348362977248	0.518017446255731	0.543373812669048	0.525695591358996	0.487280391299239	0.494852599044233	0.501699040837646	0.483624179162076	0.500615695580787	0.517007296184192	0.506962292062459	0.492631090983364	0.488045951725238	0.497698380962354	0.495562678604879	0.497957037591969	0.465836882371652	0.485095608603819
318219925	0.471868586397923	0.508671833283161	0.488973904547145	0.476304994939164	0.497161340274415	0.480939286367451	0.504373586326029	0.502847972981709	0.506606347206103	0.522007853723927	0.471128153865466	0.493079153619076	0.480316996427861	0.476181348362104	0.489083940095116	0.483671202772199	0.47890328355328	0.477309129530028	0.502969054923892	0.490278359410653	0.472375532546559	0.474099830990517	0.452397198070749	0.471238998510531	0.468603483801226	0.50443423491352	0.517178901752529	0.512996520597963	0.483323147673742	0.505871979038898	0.484493308467344	0.503192762256138	0.512811243480768	0.537771247057073	0.520302549577453	0.482059116741955	0.489901032080068	0.496815066749432	0.478949404809398	0.496342059500786	0.512678151635589	0.501866835988886	0.489325600109024	0.483615144747799	0.492994542520955	0.490873963113292	0.493450017962345	0.462072980982977	0.479733568263539
318027064	0.467433986586041	0.503931114545159	0.483867702192289	0.471000686947652	0.491365879833499	0.475307474420825	0.49881802843749	0.498689944971807	0.502055596660227	0.517092040230925	0.467320587602174	0.488689628757546	0.476422721286541	0.472118838153358	0.483834375610725	0.479431876988593	0.473904321817888	0.472829547251986	0.498618496349182	0.485900718181257	0.468368207198985	0.469783172924532	0.448809876974631	0.466859418582471	0.464285302508958	0.499531918022893	0.512190320867962	0.50744468425221	0.477942895608125	0.501214711972137	0.479828641109088	0.49767502361902	0.508465090172317	0.532776224880546	0.515320044509759	0.477705330517145	0.485000630320112	0.492849883598938	0.474357166822213	0.491755549828168	0.508289051526193	0.497650133731133	0.485285299041057	0.479163838066838	0.488257766871125	0.486321332966272	0.489046110594505	0.458022681779768	0.474381844578758
317834204	0.462969216595015	0.49846215161889	0.479193525411995	0.465994945123625	0.486011622380168	0.470237475839585	0.493086999915207	0.494245681132804	0.497052613163042	0.511948332064748	0.46314171805287	0.484332819384931	0.473077437708808	0.467506830744624	0.47851487784957	0.475228050414312	0.469246190535632	0.468953060550657	0.494281059127876	0.481865345157867	0.464347497482998	0.465207248596233	0.445263561889647	0.463050169799236	0.45992690605799	0.494699634649836	0.507409138483726	0.502274984081322	0.473095949900716	0.496682887811708	0.475681043892913	0.491901740228448	0.504546602627989	0.528162014075493	0.510521198651167	0.473503048446584	0.480563155751764	0.489058739406987	0.469719662699233	0.486949274676387	0.50394077179371	0.493775769368995	0.480350719275902	0.474796240302258	0.483604277011987	0.481876262318588	0.48457851012118	0.453505433117578	0.469894906850022
317641343	0.458817357392826	0.492683582602223	0.474215360527901	0.46108204731948	0.480985147996834	0.465433202142907	0.487659779605936	0.488835644949779	0.491143374043945	0.506438421489225	0.458274361701381	0.479988911427393	0.469254633363053	0.46252629319387	0.473900392083954	0.470757773988865	0.464749834413568	0.46504575140472	0.489590948266976	0.477342588795603	0.459976888702976	0.460560811624407	0.44085522362101	0.459350255597786	0.455791356731435	0.489857204138307	0.501886677493758	0.49732462754081	0.468483413577153	0.492083374501849	0.471170465439523	0.486295319121531	0.500044829685777	0.523129077041886	0.505710012589679	0.468762685304353	0.476448584450958	0.484523493641112	0.465009900109843	0.482557278241628	0.499669827259341	0.48914173404428	0.475328094331005	0.469951511677478	0.478869517360644	0.477706308838735	0.480460532814054	0.449218628764901	0.466257769262634
317448482	0.454712498255009	0.487134945332136	0.469116385952337	0.456303691651399	0.475726164579667	0.460320216123982	0.482510697932426	0.483078926825457	0.48527673286958	0.500406843117103	0.453166356615864	0.475755344558117	0.464563606320073	0.457725730411021	0.469785174845651	0.465821703559012	0.46019047726523	0.460872164697573	0.484683448890352	0.472479188313382	0.455687207301219	0.456178812628792	0.435982040058363	0.455170489132782	0.451770664412136	0.484736537487164	0.496214617546655	0.492463691404628	0.463245409424818	0.48671702821833	0.465530188642503	0.480840362499839	0.494461662969665	0.517494716640629	0.500534192768197	0.46439567797591	0.472255907233895	0.480039918807252	0.460244982208969	0.478451962206131	0.495024153740579	0.483935556362833	0.470575699347881	0.464888031751337	0.474309065059384	0.474066094138366	0.476593217937169	0.445179598492171	0.462112558728276
317255622	0.449934997707824	0.481829364153145	0.464492028826215	0.451775348045965	0.470338713008193	0.455108611539237	0.477002643050042	0.477871155251889	0.480763338149015	0.494718813896394	0.448215738626937	0.47148913683583	0.459517027690462	0.45345726216724	0.465298335384723	0.460806265301438	0.455699015063042	0.456657324790314	0.479858604184254	0.467603992021193	0.451577779470603	0.452060964663148	0.431559114704421	0.450820908833506	0.447739630126982	0.479030861817629	0.490882543726191	0.487765787576696	0.457930110277593	0.480414508057782	0.459781293821778	0.475730789180864	0.488709446286902	0.511810886554916	0.495218353168043	0.460767044570989	0.467722249184393	0.475751543255653	0.455823932152315	0.47412364837167	0.489803502126452	0.479042992372189	0.465957742000319	0.460223068786583	0.46995467422468	0.470247495799388	0.472399607895087	0.441186361572891	0.457301022231879
317062761	0.44483528422226	0.47668976766833	0.459984112172154	0.44747591387173	0.465203041535418	0.450296703788707	0.471250501283858	0.473176089642741	0.476926825225367	0.489940971306998	0.443675852695359	0.466927580324406	0.454438141467067	0.449473988847975	0.460463506662029	0.456408746813558	0.451181870205666	0.452341458221259	0.475265869589764	0.462903504182687	0.447461457098753	0.447698605354492	0.427317237571356	0.446726856799649	0.443835931615105	0.47326048799029	0.485742543393511	0.48315009878115	0.453267984940588	0.474635758089832	0.454610385920054	0.471499056227156	0.483692067643252	0.506540002823919	0.490437071698548	0.45686265551629	0.462946946438131	0.470960851695049	0.45184661905212	0.469416194733166	0.48475429882594	0.47461808859858	0.461394145700315	0.455889482847567	0.465386866375631	0.465445129782259	0.467631020315366	0.437128001517106	0.452795625034087
316869901	0.440645680518841	0.471829746749778	0.455276191107934	0.44336286720563	0.460772644192776	0.446181006323432	0.46640837512842	0.468645499290386	0.472152176601989	0.485625523367851	0.439782001730543	0.462290429283668	0.449683645118302	0.445093794057282	0.455955333389239	0.452501076280338	0.44687171323995	0.44791172946288	0.470941755282229	0.458938714234852	0.443108144249943	0.44318752939827	0.423092369680262	0.442618467548943	0.439766582097497	0.468025974667163	0.480993797366115	0.478469876188237	0.449055674138772	0.470124920981743	0.44968550383437	0.467674977486183	0.478971124233696	0.501756772890441	0.486037367671133	0.452324098306473	0.458490243707666	0.466235426301731	0.447755932494557	0.464527860181182	0.480395638368945	0.470479089211771	0.457010067740075	0.451890128825325	0.460773870198954	0.460133578612826	0.462893530735383	0.432852874782869	0.448637526902115
31667704	0.437364151271114	0.467261256696707	0.450484256382607	0.438993569114074	0.456613359416529	0.442068919821907	0.46217300959838	0.464333579899724	0.466652275256689	0.48122987673793	0.436187458559155	0.457932698080084	0.445319679661951	0.440285423952292	0.451809232317194	0.448348534850808	0.442908706248305	0.443434967826809	0.466629867094253	0.455147196224384	0.43848582147821	0.438983189890252	0.419335451648729	0.43828770511957	0.435167497590966	0.463144029321709	0.476608436761286	0.473312967234754	0.44474714795907	0.46574747071518	0.444788750324968	0.463487944536601	0.473903038269104	0.49714628646107	0.481318067065553	0.447596873731245	0.454321630183625	0.46162741605003	0.443418417783517	0.45982048977232	0.4760597379011	0.466392716898136	0.453009346046245	0.448045206623511	0.45649256204508	0.45529835439126	0.45882594063701	0.428334067211712	0.444484477282149
31648418	0.433841902393014	0.462808977816512	0.445499188544208	0.434417919234842	0.451910714330062	0.437243197026213	0.457481913651105	0.460077733817133	0.461494760897047	0.476569739196133	0.4322961989595	0.453912196816745	0.440966101514027	0.435824992101784	0.447647005404799	0.443763674530309	0.439180043482453	0.439137354193753	0.462104570146711	0.450728688779449	0.433904254228376	0.43521254818634	0.415711642722222	0.433802057187473	0.430267365617576	0.458657529269135	0.472156171833827	0.467546551936343	0.440252269119081	0.460935798133523	0.440002311410652	0.458686705362666	0.468859621915327	0.492298377754021	0.476284472924216	0.442838549399554	0.449788515252805	0.457025814939387	0.43902310959143	0.455405985169387	0.471433231714109	0.462120980586466	0.449237927562241	0.443843521066753	0.452257306912697	0.451173496747981	0.455149828110557	0.423984731815395	0.44025783410558
316291319	0.429659381490437	0.458213789339274	0.440491788204877	0.430192392151612	0.446913063843943	0.432317027037452	0.452606819720829	0.455483198581541	0.456797436698145	0.47162559995571	0.428125436072537	0.450000094145777	0.436320769476239	0.431881806178571	0.443374650943901	0.439024409116007	0.435459559562647	0.435196127744906	0.457333178668862	0.446333165410734	0.429493310379273	0.431614475236066	0.411489812752959	0.429226376427128	0.425752716621952	0.454608891978216	0.467189868896213	0.462137769737111	0.435620835582184	0.456424049225664	0.435498258933929	0.453615842831818	0.463974331482036	0.487150950939916	0.471388513191018	0.438191980487302	0.445027828401813	0.452662397654227	0.434641263287046	0.450819846223525	0.466823372452606	0.457848019639643	0.445384283931543	0.439413886863745	0.447760063883104	0.447163746534198	0.451041879908893	0.420065186526456	0.436166941883462
316098458	0.42516675909647	0.453640742843834	0.435878745132699	0.42588429566182	0.442136749352286	0.427683020707711	0.448121592709656	0.450745335132093	0.452427668053039	0.46650204118914	0.424054366414159	0.445852423123466	0.43179206229707	0.428060393165106	0.439207257570742	0.43478100274303	0.43122571835294	0.43123440505642	0.452722013476766	0.442298994676234	0.425307214636549	0.42773935675319	0.407019931289991	0.424820466990109	0.421950464777557	0.450312305918424	0.461935849297249	0.457794881936005	0.430461484578093	0.452404392781604	0.430990313927781	0.44896648807602	0.458811454923522	0.481936316477609	0.466785865388547	0.433805668129944	0.440556727275546	0.448370089671669	0.430506166894977	0.446053851201142	0.462392091123861	0.45370309538021	0.441328794796236	0.435209562996983	0.443229189591847	0.442864562187147	0.446193465343202	0.415862546286392	0.432469069347057
315905598	0.420557436060825	0.449214825209431	0.431678626763108	0.421017838781667	0.437529555866184	0.423097550263391	0.44386579699232	0.44621266705205	0.448131353257861	0.461590063776128	0.419979193058148	0.44141241758093	0.427923964279473	0.424368647689754	0.434937737660306	0.431161077149185	0.426605071253829	0.426856016967626	0.44849322813003	0.438040492298739	0.421345498004761	0.423771441789323	0.402955160015753	0.420835636230568	0.41847646398336	0.445365971339496	0.4570875336101	0.453881049492605	0.425285437436342	0.448255083099287	0.426236765279507	0.444663357840297	0.453813059390536	0.476878465318436	0.462463245989196	0.429636421919201	0.436303588163154	0.44461288245689	0.426696040115071	0.441759320477546	0.45819028225458	0.449480539355268	0.436854796528374	0.431198506252208	0.438839261860154	0.43861434964473	0.441443669603426	0.411376271959909	0.428742699260339
315712737	0.416104092583507	0.444389527114157	0.427530892883674	0.416164496179053	0.433360826663384	0.418818579271881	0.439502074206938	0.441685441916212	0.44349313837888	0.457232788662543	0.415544671312829	0.436906435866542	0.424222157277892	0.420712957882245	0.43024858630824	0.42724802788628	0.422106636222226	0.422300330366757	0.444086430162758	0.433728108120052	0.417463985719916	0.420189725126063	0.399111970002315	0.417016095997374	0.414887540484335	0.440277709341828	0.452671553497176	0.449707627761238	0.420993046796026	0.443891460485573	0.421785995182735	0.440392427982151	0.449525544270392	0.472156577409136	0.458243372440939	0.425686913558334	0.432120566076769	0.441119387715441	0.422946216564296	0.437862770526623	0.454027557084856	0.445167251894972	0.432167270139755	0.427111380872057	0.434611579585455	0.434729332549064	0.437562777356626	0.407803018130664	0.424724821140465
[truncated: 1,326 more rows]
[truncated: 105 more columns]
